# Supplementary material for: Genetic variation regulates opioid-induced respiratory depression in mice
Source: Sci Rep. 2020 Sep 11;10:14970. doi: 10.1038/s41598-020-71804-2 (PMC7486296; doi:10.1038/s41598-020-71804-2)
Supplement: Supplementary file 2 — Supplementary Table 1 [file 41598_2020_71804_MOESM2_ESM.csv]

chr	bp38	rs	observed	dbsnp142annot	requested	NOD/ShiLtJ	WSB/EiJ
5	24980156	rs37243252	C/T	I:Prkag2	5:24.98-26.16	C	T
5	24980186	rs51625539	A/G	I:Prkag2	5:24.98-26.16	G	A
5	24980299	rs218578306	C/T	I:Prkag2	5:24.98-26.16	C	T
5	24980546	rs33865536	C/T	I:Prkag2	5:24.98-26.16	A	G
5	24980599	rs30578025	A/G	I:Prkag2	5:24.98-26.16	C	T
5	24980811	rs30865380	A/G	I:Prkag2	5:24.98-26.16	C	T
5	24980935	rs30863860	C/T	I:Prkag2	5:24.98-26.16	G	A
5	24980952	rs30567746	C/T	I:Prkag2	5:24.98-26.16	G	A
5	24980956	rs30679184	C/T	I:Prkag2	5:24.98-26.16	A	G
5	24981075	rs36665071	A/T	I:Prkag2	5:24.98-26.16	A	T
5	24981159	rs46996814	A/G	I:Prkag2	5:24.98-26.16	G	A
5	24981236	rs108030741	C/T	I:Prkag2	5:24.98-26.16	C	T
5	24981322	rs236920012	C/T	I:Prkag2	5:24.98-26.16	C	T
5	24981328	rs250152216	A/G	I:Prkag2	5:24.98-26.16	A	G
5	24981354	rs222330721	C/T	I:Prkag2	5:24.98-26.16	T	C
5	24981378	rs246418576	A/C	I:Prkag2	5:24.98-26.16	C	A
5	24981466	rs50659978	A/G	I:Prkag2	5:24.98-26.16	G	A
5	24981473	rs246753388	A/G	I:Prkag2	5:24.98-26.16	A	G
5	24981507	rs48398025	A/G	I:Prkag2	5:24.98-26.16	A	G
5	24981522	rs212998534	A/G	I:Prkag2	5:24.98-26.16	A	G
5	24981524	rs228490650	A/G	I:Prkag2	5:24.98-26.16	G	A
5	24981525	rs260252411	C/T	I:Prkag2	5:24.98-26.16	C	T
5	24981526	rs215720467	C/T	I:Prkag2	5:24.98-26.16	T	C
5	24981616	rs37278924	A/T	I:Prkag2	5:24.98-26.16	T	A
5	24981715	rs46263823	A/G	I:Prkag2	5:24.98-26.16	G	A
5	24981733	rs36711261	G/T	I:Prkag2	5:24.98-26.16	G	T
5	24981940	rs36813174	C/T	I:Prkag2	5:24.98-26.16	C	T
5	24982011	rs37619948	C/T	I:Prkag2	5:24.98-26.16	T	C
5	24982049	rs45892460	A/G	I:Prkag2	5:24.98-26.16	A	G
5	24982144	rs36793252	C/T	I:Prkag2	5:24.98-26.16	T	C
5	24982297	rs39684965	C/T	I:Prkag2	5:24.98-26.16	T	C
5	24982556	rs38282404	C/T	I:Prkag2	5:24.98-26.16	T	C
5	24982763	rs48517876	C/T	I:Prkag2	5:24.98-26.16	T	C
5	24982835	rs50122107	C/T	I:Prkag2	5:24.98-26.16	C	T
5	24983040	rs46550673	C/T	I:Prkag2	5:24.98-26.16	C	T
5	24983251	rs38809641	A/T	I:Prkag2	5:24.98-26.16	T	A
5	24983298	rs37341906	C/T	I:Prkag2	5:24.98-26.16	C	T
5	24983339	rs38084231	A/G	I:Prkag2	5:24.98-26.16	G	A
5	24983342	rs36415648	C/T	I:Prkag2	5:24.98-26.16	T	C
5	24983440	rs51394270	C/T	I:Prkag2	5:24.98-26.16	C	T
5	24983453	rs36921631	C/T	I:Prkag2	5:24.98-26.16	T	C
5	24983536	rs36251572	A/G	I:Prkag2	5:24.98-26.16	A	G
5	24983587	rs37923459	C/T	I:Prkag2	5:24.98-26.16	T	C
5	24984038	rs30831332	C/T	I:Prkag2	5:24.98-26.16	A	G
5	24984087	rs30858276	A/G	I:Prkag2	5:24.98-26.16	C	T
5	24984101	rs30818858	C/T	I:Prkag2	5:24.98-26.16	G	A
5	24984121	rs30762675	C/T	I:Prkag2	5:24.98-26.16	G	A
5	24984147	rs46791741	A/G/T	I:Prkag2	5:24.98-26.16	G	A
5	24984190	rs50209147	C/T	I:Prkag2	5:24.98-26.16	T	C
5	24984228	rs47138063	A/G	I:Prkag2	5:24.98-26.16	A	G
5	24984261	rs263427912	G/T	I:Prkag2	5:24.98-26.16	T	G
5	24984321	rs222752902	A/G	I:Prkag2	5:24.98-26.16	G	A
5	24984534	rs52364422	A/G	I:Prkag2	5:24.98-26.16	G	A
5	24984542	rs52105636	G/T	I:Prkag2	5:24.98-26.16	T	G
5	24984603	rs52142570	A/C	I:Prkag2 NC:1500035N22Rik	5:24.98-26.16	A	C
5	24984636	rs38092504	A/G	I:Prkag2 NC:1500035N22Rik	5:24.98-26.16	A	G
5	24984711	rs36476317	A/G	I:Prkag2 NC:1500035N22Rik	5:24.98-26.16	A	G
5	24984817	rs259859857	A/G	I:Prkag2 NC:1500035N22Rik	5:24.98-26.16	G	A
5	24984913	rs36385218	A/C	I:Prkag2 NC:1500035N22Rik	5:24.98-26.16	A	C
5	24984971	rs49668324	C/T	I:Prkag2 NC:1500035N22Rik	5:24.98-26.16	C	T
5	24984980	rs49409906	C/T	I:Prkag2 NC:1500035N22Rik	5:24.98-26.16	T	C
5	24984982	rs48526695	A/G	I:Prkag2 NC:1500035N22Rik	5:24.98-26.16	G	A
5	24984995	rs37859415	C/T	I:Prkag2 NC:1500035N22Rik	5:24.98-26.16	T	C
5	24985002	rs37186818	C/T	I:Prkag2 NC:1500035N22Rik	5:24.98-26.16	T	C
5	24985096	rs37688994	C/T	I:Prkag2 NC:1500035N22Rik	5:24.98-26.16	T	C
5	24985218	rs45744646	C/T	I:Prkag2 NC:1500035N22Rik	5:24.98-26.16	T	C
5	24985241	rs48001710	A/C	I:Prkag2 NC:1500035N22Rik	5:24.98-26.16	A	C
5	24985277	rs36399871	A/G	I:Prkag2 NC:1500035N22Rik	5:24.98-26.16	G	A
5	24985304	rs38435954	C/G	I:Prkag2 NC:1500035N22Rik	5:24.98-26.16	C	G
5	24985565	rs36647388	C/T	I:Prkag2 NC:1500035N22Rik	5:24.98-26.16	T	C
5	24985584	rs253279395	A/C	I:Prkag2 NC:1500035N22Rik	5:24.98-26.16	A	C
5	24986941	rs36292480	A/T	I:Prkag2 I:1500035N22Rik	5:24.98-26.16	T	A
5	24987828	rs236028412	C/T	I:Prkag2 I:1500035N22Rik	5:24.98-26.16	C	T
5	24987992	rs50729589	C/T	I:Prkag2 I:1500035N22Rik	5:24.98-26.16	T	C
5	24988179	rs50343778	G/T	I:Prkag2 I:1500035N22Rik	5:24.98-26.16	G	T
5	24988941	rs29571170	A/G	I:Prkag2 I:1500035N22Rik	5:24.98-26.16	G	A
5	24990112	rs39347273	C/T	I:Prkag2 I:1500035N22Rik	5:24.98-26.16	C	T
5	24990352	rs36529605	A/G	I:Prkag2 I:1500035N22Rik	5:24.98-26.16	G	A
5	24990518	rs36912876	C/T	I:Prkag2 I:1500035N22Rik	5:24.98-26.16	C	T
5	24990557	rs38063571	C/T	I:Prkag2 I:1500035N22Rik	5:24.98-26.16	T	C
5	24990583	rs36361816	G/T	I:Prkag2 I:1500035N22Rik	5:24.98-26.16	G	T
5	24990601	rs37567830	A/C	I:Prkag2 I:1500035N22Rik	5:24.98-26.16	A	C
5	24990625	rs51006362	A/G	I:Prkag2 I:1500035N22Rik	5:24.98-26.16	G	A
5	24990777	rs37099117	A/G	I:Prkag2 I:1500035N22Rik	5:24.98-26.16	G	A
5	24990780	rs36612683	A/T	I:Prkag2 I:1500035N22Rik	5:24.98-26.16	A	T
5	24991279	rs29778262	A/C	I:Prkag2 I:1500035N22Rik	5:24.98-26.16	C	A
5	24991418	rs50833572	C/T	I:Prkag2 I:1500035N22Rik	5:24.98-26.16	C	T
5	24991426	rs49219148	A/G	I:Prkag2 I:1500035N22Rik	5:24.98-26.16	A	G
5	24991440	rs29508088	A/T	I:Prkag2 I:1500035N22Rik	5:24.98-26.16	T	A
5	24991505	rs33339099	A/C	I:Prkag2 I:1500035N22Rik	5:24.98-26.16	C	A
5	24991677	rs29546770	A/G	I:Prkag2 I:1500035N22Rik	5:24.98-26.16	G	A
5	24992312	rs213096410	C/T	I:Prkag2 I:1500035N22Rik	5:24.98-26.16	C	T
5	24992571	rs36477701	A/G	I:Prkag2 I:1500035N22Rik	5:24.98-26.16	G	A
5	24992913	rs255480625	C/G	I:Prkag2 I:1500035N22Rik	5:24.98-26.16	G	C
5	24992942	rs33687982	C/T	I:Prkag2 I:1500035N22Rik	5:24.98-26.16	T	C
5	24993068	rs234545668	A/T	I:Prkag2 I:1500035N22Rik	5:24.98-26.16	A	T
5	24993271	rs29580424	A/T	I:Prkag2 I:1500035N22Rik	5:24.98-26.16	T	A
5	24993344	rs255516997	G/T	I:Prkag2 I:1500035N22Rik	5:24.98-26.16	G	T
5	24993345	rs37399851	G/T	I:Prkag2 I:1500035N22Rik	5:24.98-26.16	T	G
5	24993372	rs241249172	C/T	I:Prkag2 I:1500035N22Rik	5:24.98-26.16	C	T
5	24993555	rs234737074	A/G	I:Prkag2 I:1500035N22Rik	5:24.98-26.16	A	G
5	24993557	rs253473042	G/T	I:Prkag2 I:1500035N22Rik	5:24.98-26.16	G	T
5	24994656	rs257313588	C/T	I:Prkag2 I:1500035N22Rik	5:24.98-26.16	C	T
5	24994763	rs33597708	C/G	I:Prkag2 I:1500035N22Rik	5:24.98-26.16	G	C
5	24994804	rs3665925	C/T	I:Prkag2 I:1500035N22Rik	5:24.98-26.16	C	T
5	24994808	rs3665930	C/T	I:Prkag2 I:1500035N22Rik	5:24.98-26.16	T	C
5	24995251	rs37031188	C/T	I:Prkag2 I:1500035N22Rik	5:24.98-26.16	C	T
5	24995427	rs238919162	C/T	U5:Prkag2 I:Prkag2 I:1500035N22Rik	5:24.98-26.16	C	T
5	24995696	rs257747781	C/T	U5:Prkag2 I:Prkag2 I:1500035N22Rik	5:24.98-26.16	C	T
5	24995697	rs227930620	C/T	U5:Prkag2 I:Prkag2 I:1500035N22Rik	5:24.98-26.16	T	C
5	24996900	rs37918541	A/G	I:Prkag2 I:1500035N22Rik	5:24.98-26.16	G	A
5	24997769	rs29551891	C/G	I:Prkag2 NC:1500035N22Rik	5:24.98-26.16	G	C
5	25000272	rs250465974	C/T	I:Prkag2	5:24.98-26.16	C	T
5	25000398	rs216026772	A/G/T	I:Prkag2	5:24.98-26.16	G	A
5	25002463	rs38092477	A/T	I:Prkag2	5:24.98-26.16	A	T
5	25003489	rs224392565	C/T	I:Prkag2	5:24.98-26.16	T	C
5	25003534	rs33302319	A/G	I:Prkag2	5:24.98-26.16	G	A
5	25003608	rs29551646	A/T	I:Prkag2	5:24.98-26.16	T	A
5	25004000	rs33486334	A/G	I:Prkag2	5:24.98-26.16	G	A
5	25004101	rs33532267	A/G	I:Prkag2	5:24.98-26.16	G	A
5	25005131	rs33742359	A/T	I:Prkag2	5:24.98-26.16	T	A
5	25006145	rs29526381	C/T	I:Prkag2	5:24.98-26.16	T	C
5	25006147	rs29583944	A/T	I:Prkag2	5:24.98-26.16	T	A
5	25007023	rs37210196	G/T	I:Prkag2	5:24.98-26.16	T	G
5	25007212	rs33108799	C/T	I:Prkag2	5:24.98-26.16	T	C
5	25007714	rs29527108	A/G	I:Prkag2	5:24.98-26.16	G	A
5	25008093	rs33324088	C/T	I:Prkag2	5:24.98-26.16	T	C
5	25008161	rs29548154	C/T	I:Prkag2	5:24.98-26.16	T	C
5	25008211	rs29627266	A/G	I:Prkag2	5:24.98-26.16	G	A
5	25008367	rs52371877	C/T	I:Prkag2	5:24.98-26.16	C	T
5	25008992	rs29531339	C/G	I:Prkag2	5:24.98-26.16	G	C
5	25009391	rs29548027	G/T	I:Prkag2	5:24.98-26.16	T	G
5	25009440	rs29523658	G/T	I:Prkag2	5:24.98-26.16	G	T
5	25009601	rs33654407	A/G	I:Prkag2	5:24.98-26.16	A	G
5	25009690	rs29822482	C/G	I:Prkag2	5:24.98-26.16	C	G
5	25009842	rs33396888	A/T	I:Prkag2	5:24.98-26.16	A	T
5	25009946	rs33259645	C/T	I:Prkag2	5:24.98-26.16	T	C
5	25009987	rs36463948	C/G	I:Prkag2	5:24.98-26.16	C	G
5	25010682	rs33358662	C/T	I:Prkag2	5:24.98-26.16	C	T
5	25010798	rs29727660	A/G	I:Prkag2	5:24.98-26.16	G	A
5	25011161	rs33131477	C/T	I:Prkag2	5:24.98-26.16	T	C
5	25011327	rs29567396	A/G	I:Prkag2	5:24.98-26.16	A	G
5	25011427	rs33395712	C/T	I:Prkag2	5:24.98-26.16	T	C
5	25011458	rs29545153	C/T	I:Prkag2	5:24.98-26.16	T	C
5	25011646	rs51753837	A/G	I:Prkag2	5:24.98-26.16	A	G
5	25011647	rs50628768	C/T	I:Prkag2	5:24.98-26.16	C	T
5	25011665	rs46324464	C/T	I:Prkag2	5:24.98-26.16	T	C
5	25011666	rs47518149	A/G	I:Prkag2	5:24.98-26.16	G	A
5	25011688	rs50779452	C/T	I:Prkag2	5:24.98-26.16	C	T
5	25011728	rs48181443	A/G	I:Prkag2	5:24.98-26.16	G	A
5	25011748	rs47452957	G/T	I:Prkag2	5:24.98-26.16	G	T
5	25011850	rs52200542	C/G	I:Prkag2	5:24.98-26.16	G	C
5	25011901	rs52314506	A/G	I:Prkag2	5:24.98-26.16	G	A
5	25011906	rs33614726	C/T	I:Prkag2	5:24.98-26.16	C	T
5	25011982	rs29529190	C/T	I:Prkag2	5:24.98-26.16	T	C
5	25012160	rs33087487	A/G	I:Prkag2	5:24.98-26.16	A	G
5	25012257	rs33399976	A/C	I:Prkag2	5:24.98-26.16	A	C
5	25012341	rs13478146	C/T	I:Prkag2	5:24.98-26.16	T	C
5	25012408	rs33678354	A/T	I:Prkag2	5:24.98-26.16	A	T
5	25012529	rs29780594	C/T	I:Prkag2	5:24.98-26.16	T	C
5	25012627	rs29547226	A/G	I:Prkag2	5:24.98-26.16	A	G
5	25012798	rs33746914	C/T	I:Prkag2	5:24.98-26.16	C	T
5	25012860	rs37875253	G/T	I:Prkag2	5:24.98-26.16	T	G
5	25012938	rs36854211	A/G	I:Prkag2	5:24.98-26.16	G	A
5	25013001	rs47215615	A/G/T	I:Prkag2	5:24.98-26.16	A	G
5	25013043	rs51884585	C/G	I:Prkag2	5:24.98-26.16	G	C
5	25013054	rs234411863	G/T	I:Prkag2	5:24.98-26.16	T	G
5	25013055	rs248589356	C/T	I:Prkag2	5:24.98-26.16	C	T
5	25013209	rs36919395	A/G	I:Prkag2	5:24.98-26.16	G	A
5	25013352	rs38544934	C/T	I:Prkag2	5:24.98-26.16	C	T
5	25013375	rs219728511	C/T	I:Prkag2	5:24.98-26.16	T	C
5	25013391	rs261773463	A/T	I:Prkag2	5:24.98-26.16	A	T
5	25013513	rs579399831	A/G	I:Prkag2	5:24.98-26.16	G	A
5	25013546	rs37258705	C/T	I:Prkag2	5:24.98-26.16	C	T
5	25013751	rs47439195	A/G	I:Prkag2	5:24.98-26.16	A	G
5	25013776	rs37007258	C/T	I:Prkag2	5:24.98-26.16	T	C
5	25013804	rs45782604	C/T	I:Prkag2	5:24.98-26.16	T	C
5	25013856	rs38447125	C/T	I:Prkag2	5:24.98-26.16	T	C
5	25013876	rs36803156	C/T	I:Prkag2	5:24.98-26.16	T	C
5	25013968	rs50900862	G/T	I:Prkag2	5:24.98-26.16	G	T
5	25014176	rs51439979	G/T	I:Prkag2	5:24.98-26.16	T	G
5	25014624	rs50978811	A/T	I:Prkag2	5:24.98-26.16	T	A
5	25014627	rs49320669	A/G	I:Prkag2	5:24.98-26.16	G	A
5	25014685	rs50891607	A/G	I:Prkag2	5:24.98-26.16	A	G
5	25014691	rs39231172	A/G	I:Prkag2	5:24.98-26.16	A	G
5	25014704	rs36507469	A/G	I:Prkag2	5:24.98-26.16	A	G
5	25014863	rs107709498	C/T	I:Prkag2	5:24.98-26.16	C	T
5	25014868	rs51448245	A/G	I:Prkag2	5:24.98-26.16	A	G
5	25014874	rs49289365	A/G	I:Prkag2	5:24.98-26.16	A	G
5	25014879	rs50250599	A/G	I:Prkag2	5:24.98-26.16	G	A
5	25014987	rs261129814	A/C/G	I:Prkag2	5:24.98-26.16	G	A
5	25015022	rs227110072	C/T	I:Prkag2	5:24.98-26.16	T	C
5	25015066	rs36396326	A/C	I:Prkag2	5:24.98-26.16	A	C
5	25015081	rs37469495	A/C/T	I:Prkag2	5:24.98-26.16	T	C
5	25015105	rs37757529	C/T	I:Prkag2	5:24.98-26.16	T	C
5	25015197	rs36926737	A/G	I:Prkag2	5:24.98-26.16	A	G
5	25015263	rs36790979	A/C	I:Prkag2	5:24.98-26.16	A	C
5	25015334	rs246912193	A/G	I:Prkag2	5:24.98-26.16	A	G
5	25015359	rs261159024	A/G	I:Prkag2	5:24.98-26.16	G	A
5	25015385	rs227196176	A/G	I:Prkag2	5:24.98-26.16	A	G
5	25015406	rs241095572	A/G	I:Prkag2	5:24.98-26.16	A	G
5	25015419	rs257280695	A/G	I:Prkag2	5:24.98-26.16	A	G
5	25015424	rs230643231	A/G	I:Prkag2	5:24.98-26.16	A	G
5	25015741	rs52445507	A/G	I:Prkag2	5:24.98-26.16	G	A
5	25015742	rs246985795	C/T	I:Prkag2	5:24.98-26.16	C	T
5	25015762	rs52380993	A/G	I:Prkag2	5:24.98-26.16	A	G
5	25015977	rs46449654	C/T	I:Prkag2	5:24.98-26.16	C	T
5	25016002	rs47071427	C/T	I:Prkag2	5:24.98-26.16	C	T
5	25016126	rs38163557	C/T	I:Prkag2	5:24.98-26.16	C	T
5	25016214	rs48729021	C/T	I:Prkag2	5:24.98-26.16	T	C
5	25016226	rs47859420	C/T	I:Prkag2	5:24.98-26.16	C	T
5	25016470	rs585331939	A/T	I:Prkag2	5:24.98-26.16	T	A
5	25016567	rs49321054	C/T	I:Prkag2	5:24.98-26.16	T	C
5	25016627	rs48170300	C/G	I:Prkag2	5:24.98-26.16	G	C
5	25016671	rs45763783	C/T	I:Prkag2	5:24.98-26.16	C	T
5	25016714	rs36488578	C/T	I:Prkag2	5:24.98-26.16	C	T
5	25016830	rs48757231	C/T	I:Prkag2	5:24.98-26.16	C	T
5	25016832	rs51662504	A/C	I:Prkag2	5:24.98-26.16	A	C
5	25016852	rs49037285	C/T	I:Prkag2	5:24.98-26.16	T	C
5	25016973	rs581863602	C/T	I:Prkag2	5:24.98-26.16	C	T
5	25017079	rs46645119	C/T	I:Prkag2	5:24.98-26.16	C	T
5	25017123				5:24.98-26.16	T	C
5	25017138	rs262541703	A/G	I:Prkag2	5:24.98-26.16	A	G
5	25017199	rs47207255	C/T	I:Prkag2	5:24.98-26.16	T	C
5	25018526	rs29544985	C/G	I:Prkag2	5:24.98-26.16	G	C
5	25018575	rs33685656	C/T	I:Prkag2	5:24.98-26.16	C	T
5	25018982	rs33281165	C/T	I:Prkag2	5:24.98-26.16	T	C
5	25019075	rs33595440	C/G/T	I:Prkag2	5:24.98-26.16	C	T
5	25019293	rs52379156	C/T	I:Prkag2	5:24.98-26.16	C	T
5	25019594	rs29507335	C/T	I:Prkag2	5:24.98-26.16	C	T
5	25019673	rs33303668	A/G	I:Prkag2	5:24.98-26.16	G	A
5	25020376	rs51623182	C/T	I:Prkag2	5:24.98-26.16	T	C
5	25020392	rs253194451	A/G	I:Prkag2	5:24.98-26.16	G	A
5	25021622	rs33566995	A/T	I:Prkag2	5:24.98-26.16	A	T
5	25023018	rs29568337	C/T	I:Prkag2	5:24.98-26.16	C	T
5	25023261	rs33346520	C/T	I:Prkag2	5:24.98-26.16	C	T
5	25024840	rs33078084	A/G	I:Prkag2	5:24.98-26.16	G	A
5	25025273	rs234971512	C/T	I:Prkag2	5:24.98-26.16	C	T
5	25025362	rs29680029	C/T	I:Prkag2	5:24.98-26.16	T	C
5	25025457	rs51000614	C/T	I:Prkag2	5:24.98-26.16	C	T
5	25025866	rs51517102	C/T	I:Prkag2	5:24.98-26.16	C	T
5	25026851	rs38969141	G/T	I:Prkag2	5:24.98-26.16	G	T
5	25026856	rs264226923	C/T	I:Prkag2	5:24.98-26.16	C	T
5	25026857	rs49162281	A/G	I:Prkag2	5:24.98-26.16	A	G
5	25026867	rs47011752	A/C	I:Prkag2	5:24.98-26.16	C	A
5	25026893	rs36244231	C/T	I:Prkag2	5:24.98-26.16	C	T
5	25028435	rs33673374	C/G	I:Prkag2	5:24.98-26.16	C	G
5	25028543	rs249538541	G/T	I:Prkag2	5:24.98-26.16	G	T
5	25028584	rs29551903	A/G	I:Prkag2	5:24.98-26.16	G	A
5	25028757	rs33575046	G/T	I:Prkag2	5:24.98-26.16	G	T
5	25028921	rs37170422	A/G	I:Prkag2	5:24.98-26.16	G	A
5	25029152	rs45696640	C/T	I:Prkag2	5:24.98-26.16	T	C
5	25029153	rs51393178	A/G	I:Prkag2	5:24.98-26.16	G	A
5	25029458	rs50025973	A/G	I:Prkag2	5:24.98-26.16	A	G
5	25029480	rs47184993	C/T	I:Prkag2	5:24.98-26.16	T	C
5	25029790	rs36977470	A/G	I:Prkag2	5:24.98-26.16	G	A
5	25029930	rs584435493	A/T	I:Prkag2	5:24.98-26.16	A	T
5	25029953	rs256869247	A/G	I:Prkag2	5:24.98-26.16	G	A
5	25029975	rs234112263	C/T	I:Prkag2	5:24.98-26.16	C	T
5	25029989	rs265495151	A/G	I:Prkag2	5:24.98-26.16	G	A
5	25030027	rs232304080	C/T	I:Prkag2	5:24.98-26.16	T	C
5	25030060	rs37001970	A/G	I:Prkag2	5:24.98-26.16	A	G
5	25030231	rs49478384	A/G	I:Prkag2	5:24.98-26.16	G	A
5	25030242	rs36502221	C/T	I:Prkag2	5:24.98-26.16	C	T
5	25030259	rs37784007	C/T	I:Prkag2	5:24.98-26.16	T	C
5	25030291	rs37800861	C/T	I:Prkag2	5:24.98-26.16	T	C
5	25030298				5:24.98-26.16	A	G
5	25030312	rs37572212	A/G	I:Prkag2	5:24.98-26.16	A	G
5	25030645	rs33317103	C/T	I:Prkag2	5:24.98-26.16	C	T
5	25030708	rs39188714	A/G	I:Prkag2	5:24.98-26.16	G	A
5	25031085	rs52236318	C/T	I:Prkag2	5:24.98-26.16	C	T
5	25031226	rs52166949	C/T	I:Prkag2	5:24.98-26.16	T	C
5	25031389	rs37774063	C/T	I:Prkag2	5:24.98-26.16	C	T
5	25031659	rs36506670	A/G	I:Prkag2	5:24.98-26.16	G	A
5	25031787	rs49819057	C/T	I:Prkag2	5:24.98-26.16	T	C
5	25031856	rs47977586	A/G	I:Prkag2	5:24.98-26.16	A	G
5	25031988	rs221512303	G/T	I:Prkag2	5:24.98-26.16	T	G
5	25032185	rs47151506	G/T	I:Prkag2	5:24.98-26.16	G	T
5	25032186	rs47725124	A/C	I:Prkag2	5:24.98-26.16	C	A
5	25032255	rs52568515	C/T	I:Prkag2	5:24.98-26.16	C	T
5	25032519	rs48186120	C/T	I:Prkag2	5:24.98-26.16	C	T
5	25032859	rs237253741	A/T	I:Prkag2	5:24.98-26.16	A	T
5	25033354	rs33355608	C/G	I:Prkag2	5:24.98-26.16	C	G
5	25033467	rs47326786	A/T	I:Prkag2	5:24.98-26.16	T	A
5	25033532	rs239450780	A/G	I:Prkag2	5:24.98-26.16	G	A
5	25033593	rs245511803	C/T	I:Prkag2	5:24.98-26.16	C	T
5	25033994	rs582302374	A/G	I:Prkag2	5:24.98-26.16	G	A
5	25034343	rs239862189	A/G	I:Prkag2	5:24.98-26.16	G	A
5	25034860	rs266032555	A/G	I:Prkag2	5:24.98-26.16	G	A
5	25035147	rs46060351	A/T	I:Prkag2	5:24.98-26.16	A	T
5	25037426	rs29724503	G/T	I:Prkag2	5:24.98-26.16	T	G
5	25037429	rs33540160	C/T	I:Prkag2	5:24.98-26.16	T	C
5	25037527	rs29632502	C/T	I:Prkag2	5:24.98-26.16	T	C
5	25037931	rs33628398	C/G	I:Prkag2	5:24.98-26.16	C	G
5	25038065	rs242264378	A/T	I:Prkag2	5:24.98-26.16	A	T
5	25038079	rs33116610	C/T	I:Prkag2	5:24.98-26.16	T	C
5	25038230	rs29716929	C/T	I:Prkag2	5:24.98-26.16	C	T
5	25038231	rs33121195	A/G	I:Prkag2	5:24.98-26.16	A	G
5	25038373	rs29733493	A/G	I:Prkag2	5:24.98-26.16	A	G
5	25038697	rs33376355	A/G	I:Prkag2	5:24.98-26.16	A	G
5	25045555	rs33539330	A/C	I:Prkag2	5:24.98-26.16	C	A
5	25051147	rs38758223	C/T	I:Prkag2	5:24.98-26.16	C	T
5	25052800	rs37108563	C/G	I:Prkag2	5:24.98-26.16	C	G
5	25054237	rs29628635	G/T	I:Prkag2	5:24.98-26.16	G	T
5	25054366	rs29561798	A/G	I:Prkag2	5:24.98-26.16	A	G
5	25056552	rs37279285	A/G	I:Prkag2	5:24.98-26.16	A	G
5	25058733	rs36591290	A/G	I:Prkag2	5:24.98-26.16	G	A
5	25065702	rs29626425	C/T	I:Prkag2	5:24.98-26.16	T	C
5	25071523	rs37903778	A/G/T	I:Prkag2	5:24.98-26.16	A	G
5	25073556	rs252978223	C/T	I:Prkag2	5:24.98-26.16	C	T
5	25085021	rs36263124	A/G	I:Prkag2	5:24.98-26.16	A	G
5	25091757	rs33293158	A/G	I:Prkag2	5:24.98-26.16	A	G
5	25108466	rs36487596	C/T		5:24.98-26.16	T	C
5	25109505	rs33177097	C/T		5:24.98-26.16	C	T
5	25110662	rs228971855	C/T		5:24.98-26.16	C	T
5	25111425	rs37108674	A/C		5:24.98-26.16	C	A
5	25111487	rs38979766	C/T		5:24.98-26.16	T	C
5	25111873	rs29545752	C/T		5:24.98-26.16	T	C
5	25112064	rs33474159	C/T		5:24.98-26.16	C	T
5	25112691	rs33317233	G/T		5:24.98-26.16	T	G
5	25113792	rs33648900	C/G		5:24.98-26.16	C	G
5	25114946	rs33082446	A/G		5:24.98-26.16	G	A
5	25115231	rs29556328	C/T		5:24.98-26.16	C	T
5	25115234	rs33750773	A/G		5:24.98-26.16	A	G
5	25115297	rs33676686	C/T		5:24.98-26.16	T	C
5	25115352	rs33462825	C/T		5:24.98-26.16	C	T
5	25115376	rs33425768	A/G		5:24.98-26.16	A	G
5	25115972	rs3706626	C/T		5:24.98-26.16	C	T
5	25116158	rs3722241	G/T		5:24.98-26.16	G	T
5	25116178	rs3722279	G/T		5:24.98-26.16	G	T
5	25116488	rs33362199	A/G		5:24.98-26.16	A	G
5	25117498	rs229151516	A/G		5:24.98-26.16	G	A
5	25117683	rs251254102	A/G		5:24.98-26.16	G	A
5	25118636	rs229572190	A/C		5:24.98-26.16	C	A
5	25118825	rs246834026	A/G		5:24.98-26.16	G	A
5	25118840	rs216209923	A/G/T		5:24.98-26.16	G	T
5	25118842	rs33721611	C/T		5:24.98-26.16	T	C
5	25119658	rs36923652	C/T	I:LOC105247058	5:24.98-26.16	T	C
5	25119857	rs251956703	A/C	I:LOC105247058	5:24.98-26.16	A	C
5	25120029	rs36242000	A/C	I:LOC105247058	5:24.98-26.16	A	C
5	25120397	rs29680817	C/T	I:LOC105247058	5:24.98-26.16	T	C
5	25120741	rs229197564	A/T	I:LOC105247058	5:24.98-26.16	T	A
5	25120840	rs249144048	A/C	I:LOC105247058	5:24.98-26.16	A	C
5	25121387	rs234630083	A/G	NC:LOC105247058	5:24.98-26.16	G	A
5	25121406	rs214860003	A/T	NC:LOC105247058	5:24.98-26.16	T	A
5	25121446	rs221731512	G/T	NC:LOC105247058	5:24.98-26.16	T	G
5	25121447	rs234772717	A/G	NC:LOC105247058	5:24.98-26.16	A	G
5	25121540	rs249464956	A/C/T	I:LOC105247058	5:24.98-26.16	A	T
5	25121583	rs223348776	C/T	I:LOC105247058	5:24.98-26.16	C	T
5	25121621	rs228572738	G/T	I:LOC105247058	5:24.98-26.16	G	T
5	25121632	rs248812006	C/T	I:LOC105247058	5:24.98-26.16	C	T
5	25121656	rs259056049	C/T	I:LOC105247058	5:24.98-26.16	C	T
5	25121682	rs214573079	A/G	I:LOC105247058	5:24.98-26.16	G	A
5	25121722	rs235999075	G/T	I:LOC105247058	5:24.98-26.16	G	T
5	25121762	rs234832311	C/T	I:LOC105247058	5:24.98-26.16	T	C
5	25121786	rs221085213	A/G	I:LOC105247058	5:24.98-26.16	A	G
5	25121795	rs239020657	C/T	I:LOC105247058	5:24.98-26.16	T	C
5	25121876	rs222786464	C/G	I:LOC105247058	5:24.98-26.16	G	C
5	25121989	rs227485539	A/G	NC:LOC105247058	5:24.98-26.16	G	A
5	25122041	rs253884296	C/T	NC:LOC105247058	5:24.98-26.16	T	C
5	25122057	rs216452261	C/T	NC:LOC105247058	5:24.98-26.16	C	T
5	25123424	rs253001560	A/G	I:LOC105247058	5:24.98-26.16	G	A
5	25123629	rs236626120	C/T	I:LOC105247058	5:24.98-26.16	T	C
5	25124209	rs257946401	A/G	I:LOC105247058	5:24.98-26.16	G	A
5	25124285	rs39245285	C/T	I:LOC105247058	5:24.98-26.16	C	T
5	25124294	rs222593545	C/T	I:LOC105247058	5:24.98-26.16	T	C
5	25124527	rs46566562	C/T	I:LOC105247058	5:24.98-26.16	T	C
5	25124546	rs38547694	A/G	I:LOC105247058	5:24.98-26.16	A	G
5	25124580	rs38793342	C/T	I:LOC105247058	5:24.98-26.16	T	C
5	25124633	rs252557685	A/G/T	I:LOC105247058	5:24.98-26.16	G	A
5	25124653	rs217444809	C/T	I:LOC105247058	5:24.98-26.16	T	C
5	25124789	rs230777119	C/T	I:LOC105247058	5:24.98-26.16	T	C
5	25124792	rs252640662	A/G	I:LOC105247058	5:24.98-26.16	A	G
5	25124817	rs222660267	A/G	I:LOC105247058	5:24.98-26.16	A	G
5	25124841	rs36922737	C/T	I:LOC105247058	5:24.98-26.16	T	C
5	25124891	rs259333800	C/T	I:LOC105247058	5:24.98-26.16	C	T
5	25125055	rs37787538	A/G	I:LOC105247058	5:24.98-26.16	G	A
5	25125098	rs218608104	A/C	I:LOC105247058	5:24.98-26.16	A	C
5	25125203	rs229567739	A/C	I:LOC105247058	5:24.98-26.16	C	A
5	25125216	rs248347425	A/G	I:LOC105247058	5:24.98-26.16	A	G
5	25125222	rs263782604	A/C	I:LOC105247058	5:24.98-26.16	A	C
5	25125224	rs230518661	A/G	I:LOC105247058	5:24.98-26.16	G	A
5	25125241	rs251714679	A/T	I:LOC105247058	5:24.98-26.16	A	T
5	25125250	rs212253324	G/T	I:LOC105247058	5:24.98-26.16	G	T
5	25125278	rs224526170	C/T	I:LOC105247058	5:24.98-26.16	C	T
5	25125386	rs246771261	C/T	I:LOC105247058	5:24.98-26.16	T	C
5	25125424	rs217342579	C/G	I:LOC105247058	5:24.98-26.16	C	G
5	25125476	rs581595467	C/T	I:LOC105247058	5:24.98-26.16	C	T
5	25125511	rs237872127	C/T	I:LOC105247058	5:24.98-26.16	T	C
5	25125512	rs263324585	A/C	I:LOC105247058	5:24.98-26.16	C	A
5	25125531	rs213655874	C/G	I:LOC105247058	5:24.98-26.16	G	C
5	25125542	rs238909146	C/T	I:LOC105247058	5:24.98-26.16	T	C
5	25125553	rs249427283	A/G	I:LOC105247058	5:24.98-26.16	A	G
5	25125562	rs218661112	G/T	I:LOC105247058	5:24.98-26.16	T	G
5	25125808	rs585431009	G/T	I:LOC105247058	5:24.98-26.16	T	G
5	25125840	rs37655946	C/T	I:LOC105247058	5:24.98-26.16	C	T
5	25126423	rs238722610	A/C	NC:LOC105247058 I:LOC105247058	5:24.98-26.16	A	C
5	25126652	rs39166530	C/T	NC:LOC105247058	5:24.98-26.16	T	C
5	25127015	rs264535140	A/C	NC:LOC105247058	5:24.98-26.16	C	A
5	25127043	rs36640219	A/G	NC:LOC105247058	5:24.98-26.16	G	A
5	25127073	rs246586237	A/G	NC:LOC105247058	5:24.98-26.16	A	G
5	25127151	rs36754131	A/C	NC:LOC105247058	5:24.98-26.16	C	A
5	25127231	rs37251972	A/C	NC:LOC105247058	5:24.98-26.16	C	A
5	25127279	rs229643053	C/T	NC:LOC105247058	5:24.98-26.16	C	T
5	25127322	rs219007636	A/G	NC:LOC105247058	5:24.98-26.16	G	A
5	25127327	rs234703645	G/T	NC:LOC105247058	5:24.98-26.16	T	G
5	25127357	rs33260408	C/T	NC:LOC105247058	5:24.98-26.16	T	C
5	25127376	rs220390786	C/T	NC:LOC105247058	5:24.98-26.16	T	C
5	25127711	rs33557019	A/G	NC:LOC105247058	5:24.98-26.16	A	G
5	25127730	rs232241315	G/T	NC:LOC105247058	5:24.98-26.16	G	T
5	25127741	rs33757301	A/G	NC:LOC105247058	5:24.98-26.16	A	G
5	25127779	rs33298846	A/T	NC:LOC105247058	5:24.98-26.16	T	A
5	25127931	rs36702875	A/C	NC:LOC105247058	5:24.98-26.16	C	A
5	25128006	rs234766956	C/T	NC:LOC105247058	5:24.98-26.16	T	C
5	25128103	rs216555962	A/C/T	NC:LOC105247058	5:24.98-26.16	A	T
5	25128147	rs238943746	A/G	NC:LOC105247058	5:24.98-26.16	A	G
5	25128160	rs262128660	C/T	NC:LOC105247058	5:24.98-26.16	T	C
5	25128161	rs220455385	A/G	NC:LOC105247058	5:24.98-26.16	A	G
5	25128167	rs237338383	C/T	NC:LOC105247058	5:24.98-26.16	T	C
5	25128192	rs250533849	C/T	NC:LOC105247058	5:24.98-26.16	C	T
5	25128206	rs222720625	A/G	NC:LOC105247058	5:24.98-26.16	G	A
5	25128627	rs232988238	C/T		5:24.98-26.16	C	T
5	25128778	rs242977031	C/T		5:24.98-26.16	T	C
5	25128861	rs256113342	C/T		5:24.98-26.16	T	C
5	25128887	rs223305955	A/C/T		5:24.98-26.16	T	C
5	25128977	rs29584416	G/T		5:24.98-26.16	G	T
5	25128983	rs584919854	C/T		5:24.98-26.16	C	T
5	25129035	rs260573156	C/T		5:24.98-26.16	T	C
5	25129056	rs216167540	C/T		5:24.98-26.16	C	T
5	25129071	rs241513933	A/G		5:24.98-26.16	A	G
5	25129120	rs214631884	A/C		5:24.98-26.16	A	C
5	25129121	rs230058498	C/T		5:24.98-26.16	C	T
5	25129122	rs250596233	A/T		5:24.98-26.16	A	T
5	25129129	rs222786565	C/T		5:24.98-26.16	T	C
5	25129133	rs240387185	A/C		5:24.98-26.16	A	C
5	25129171	rs224959866	A/G		5:24.98-26.16	A	G
5	25129180	rs245891261	A/G		5:24.98-26.16	A	G
5	25129190				5:24.98-26.16	A	G
5	25129197	rs582046797	C/T		5:24.98-26.16	T	C
5	25129198	rs584062601	C/T		5:24.98-26.16	T	C
5	25129236	rs582695308	C/T		5:24.98-26.16	T	C
5	25129362	rs258706222	A/C		5:24.98-26.16	C	A
5	25129448	rs234656786	A/G		5:24.98-26.16	A	G
5	25129488	rs251962974	A/G		5:24.98-26.16	A	G
5	25129520	rs232739642	A/C/T		5:24.98-26.16	T	C
5	25129532	rs245323035	A/G		5:24.98-26.16	A	G
5	25129815	rs217886686	A/C		5:24.98-26.16	A	C
5	25129836	rs258792424	A/G		5:24.98-26.16	A	G
5	25129924	rs587585084	G/T		5:24.98-26.16	T	G
5	25130245	rs218404215	G/T		5:24.98-26.16	T	G
5	25130265	rs234056127	A/G		5:24.98-26.16	A	G
5	25130281	rs257446958	A/G		5:24.98-26.16	G	A
5	25130337	rs231475311	A/G		5:24.98-26.16	A	G
5	25130464	rs230653433	C/T		5:24.98-26.16	T	C
5	25130508	rs226963902	A/T		5:24.98-26.16	A	T
5	25130509	rs244945555	G/T		5:24.98-26.16	G	T
5	25137489	rs583218634	A/G		5:24.98-26.16	G	A
5	25137510	rs51304113	A/C		5:24.98-26.16	C	A
5	25137514	rs215675160	A/C		5:24.98-26.16	C	A
5	25137526	rs6408620	C/T		5:24.98-26.16	T	C
5	25137541	rs6408637	A/G		5:24.98-26.16	A	G
5	25137551	rs6408655	C/T		5:24.98-26.16	C	T
5	25137567	rs6408691	C/T		5:24.98-26.16	T	C
5	25137672	rs219053706	A/T		5:24.98-26.16	A	T
5	25137707	rs239809652	A/C		5:24.98-26.16	A	C
5	25137732	rs259264663	A/G		5:24.98-26.16	G	A
5	25137760	rs221839683	C/T		5:24.98-26.16	T	C
5	25137913	rs248267516	C/T		5:24.98-26.16	T	C
5	25137925	rs583954267	A/G		5:24.98-26.16	G	A
5	25137959	rs587390714	A/G		5:24.98-26.16	A	G
5	25137971	rs263750236	A/G		5:24.98-26.16	G	A
5	25137979	rs225514021	A/G		5:24.98-26.16	A	G
5	25137999	rs244689188	C/G		5:24.98-26.16	G	C
5	25138045	rs6162907	A/G		5:24.98-26.16	A	G
5	25138059	rs253931081	A/G		5:24.98-26.16	G	A
5	25138163	rs219053971	A/G		5:24.98-26.16	A	G
5	25138232	rs237807681	C/T		5:24.98-26.16	C	T
5	25138254	rs258110302	G/T		5:24.98-26.16	G	T
5	25138265	rs213506902	C/T		5:24.98-26.16	C	T
5	25138357	rs249367417	C/T		5:24.98-26.16	C	T
5	25138382	rs33375846	C/T		5:24.98-26.16	C	T
5	25138401				5:24.98-26.16	T	C
5	25138517	rs241692722	C/T		5:24.98-26.16	C	T
5	25138607	rs579510848	G/T		5:24.98-26.16	G	T
5	25138618	rs245752408	C/T		5:24.98-26.16	T	C
5	25138622	rs581897109	C/T		5:24.98-26.16	T	C
5	25138658	rs238593241	A/G		5:24.98-26.16	A	G
5	25138713	rs254047937	G/T		5:24.98-26.16	T	G
5	25138715	rs33701845	C/T		5:24.98-26.16	T	C
5	25138779	rs264446653	C/T		5:24.98-26.16	T	C
5	25138822	rs232121077	A/G		5:24.98-26.16	G	A
5	25138835	rs253123166	A/G		5:24.98-26.16	A	G
5	25138849	rs213561050	A/C		5:24.98-26.16	A	C
5	25138864	rs586562647	A/C		5:24.98-26.16	A	C
5	25138883	rs580353101	C/T		5:24.98-26.16	T	C
5	25138894	rs583804536	C/T		5:24.98-26.16	T	C
5	25138918	rs579877133	C/T		5:24.98-26.16	C	T
5	25138956	rs583349935	A/C		5:24.98-26.16	C	A
5	25138963	rs586868852	A/G		5:24.98-26.16	A	G
5	25138996	rs584303243	A/G		5:24.98-26.16	A	G
5	25139000	rs232623762	C/T		5:24.98-26.16	T	C
5	25139024	rs243355176	A/G		5:24.98-26.16	G	A
5	25139035	rs587555802	A/G		5:24.98-26.16	A	G
5	25139040	rs581371853	C/T		5:24.98-26.16	C	T
5	25139046	rs584861507	A/G		5:24.98-26.16	A	G
5	25139054	rs578872513	A/T		5:24.98-26.16	T	A
5	25139055	rs582322942	A/G		5:24.98-26.16	G	A
5	25139077	rs239220274	C/T		5:24.98-26.16	T	C
5	25139147	rs223878252	A/T		5:24.98-26.16	A	T
5	25139218	rs240479477	G/T		5:24.98-26.16	T	G
5	25139296	rs238654918	A/T		5:24.98-26.16	T	A
5	25139354	rs254106396	G/T		5:24.98-26.16	T	G
5	25139401	rs266167197	C/T		5:24.98-26.16	C	T
5	25139403	rs231706140	C/T		5:24.98-26.16	T	C
5	25139430	rs257512453	A/G		5:24.98-26.16	A	G
5	25139494	rs226487240	A/G		5:24.98-26.16	G	A
5	25139591	rs243421084	C/T		5:24.98-26.16	T	C
5	25139803	rs213998927	A/G		5:24.98-26.16	G	A
5	25139830	rs248443631	C/T		5:24.98-26.16	C	T
5	25139961	rs261013974	A/T		5:24.98-26.16	T	A
5	25139989	rs241334762	C/T		5:24.98-26.16	T	C
5	25140003	rs257572685	C/T		5:24.98-26.16	T	C
5	25140055	rs237141674	A/G		5:24.98-26.16	A	G
5	25140087	rs578647714	A/G		5:24.98-26.16	G	A
5	25140272	rs232991457	C/T		5:24.98-26.16	C	T
5	25140316	rs259952833	A/G		5:24.98-26.16	G	A
5	25140338	rs33356527	A/G		5:24.98-26.16	A	G
5	25140467	rs214054128	A/G		5:24.98-26.16	A	G
5	25140578	rs239769744	A/T		5:24.98-26.16	T	A
5	25140580	rs264343927	A/G		5:24.98-26.16	A	G
5	25140631	rs251303538	C/G		5:24.98-26.16	G	C
5	25140677	rs220326699	A/G		5:24.98-26.16	A	G
5	25140769	rs237204072	A/C		5:24.98-26.16	C	A
5	25140896	rs265460190	A/C/G		5:24.98-26.16	C	G
5	25140913	rs227376071	A/G		5:24.98-26.16	A	G
5	25140963	rs586140002	C/T		5:24.98-26.16	C	T
5	25141064	rs223174672	C/T		5:24.98-26.16	T	C
5	25141088	rs213221023	A/G		5:24.98-26.16	G	A
5	25141099	rs254989050	G/T		5:24.98-26.16	T	G
5	25141225	rs251361831	C/T		5:24.98-26.16	C	T
5	25141313	rs220389415	C/T		5:24.98-26.16	C	T
5	25141335	rs229946151	A/G		5:24.98-26.16	A	G
5	25141459	rs225743891	A/C		5:24.98-26.16	A	C
5	25141532	rs263126801	A/C		5:24.98-26.16	C	A
5	25141550	rs256037528	A/C		5:24.98-26.16	C	A
5	25141690	rs216095424	A/G		5:24.98-26.16	A	G
5	25141782	rs214568469	C/T		5:24.98-26.16	C	T
5	25141833	rs226248060	G/T		5:24.98-26.16	T	G
5	25141964	rs29544992	A/G		5:24.98-26.16	A	G
5	25141980	rs221381946	A/G		5:24.98-26.16	G	A
5	25142415	rs218198082	C/T		5:24.98-26.16	T	C
5	25142429	rs33311682	A/C/T		5:24.98-26.16	A	C
5	25142485	rs231366040	A/C		5:24.98-26.16	C	A
5	25144891	rs36248518	A/G		5:24.98-26.16	A	G
5	25145331	rs46467380	A/G		5:24.98-26.16	A	G
5	25148733	rs47758224	C/T		5:24.98-26.16	C	T
5	25149205	rs29529189	A/G		5:24.98-26.16	A	G
5	25151228	rs48261669	A/G		5:24.98-26.16	G	A
5	25153720	rs233032671	A/G		5:24.98-26.16	A	G
5	25154441	rs33101663	A/G		5:24.98-26.16	G	A
5	25154454	rs33603369	G/T		5:24.98-26.16	T	G
5	25154533	rs33384534	C/T		5:24.98-26.16	C	T
5	25156669	rs50809668	C/T		5:24.98-26.16	T	C
5	25157328	rs229862950	A/G		5:24.98-26.16	A	G
5	25158628	rs36797341	C/T		5:24.98-26.16	T	C
5	25159080	rs33670655	A/C		5:24.98-26.16	A	C
5	25159172	rs33748156	C/T		5:24.98-26.16	C	T
5	25159197	rs33347425	G/T		5:24.98-26.16	G	T
5	25159407	rs212199510	A/G		5:24.98-26.16	A	G
5	25159533	rs249907702	A/G		5:24.98-26.16	G	A
5	25159571	rs238174454	C/T		5:24.98-26.16	C	T
5	25159589	rs245528319	A/G		5:24.98-26.16	A	G
5	25159745	rs580869142	A/G		5:24.98-26.16	G	A
5	25159774	rs259356916	A/G		5:24.98-26.16	A	G
5	25160336	rs261099797	G/T		5:24.98-26.16	G	T
5	25160381	rs51796361	A/G		5:24.98-26.16	A	G
5	25160391	rs217841954	G/T		5:24.98-26.16	T	G
5	25160492	rs264359119	C/T		5:24.98-26.16	C	T
5	25160501	rs233962577	A/G		5:24.98-26.16	G	A
5	25160522	rs236646084	A/G		5:24.98-26.16	A	G
5	25160869	rs29619115	C/T		5:24.98-26.16	T	C
5	25160898	rs33592543	C/T		5:24.98-26.16	T	C
5	25160928	rs224832805	G/T		5:24.98-26.16	G	T
5	25161176	rs33756351	C/T		5:24.98-26.16	T	C
5	25161185	rs33487760	C/T		5:24.98-26.16	C	T
5	25161251	rs52145579	A/G/T		5:24.98-26.16	T	G
5	25161287	rs232266225	C/T		5:24.98-26.16	C	T
5	25161311	rs254846707	A/G		5:24.98-26.16	G	A
5	25161698	rs230556950	A/G		5:24.98-26.16	G	A
5	25162069	rs51403744	A/C/T		5:24.98-26.16	T	C
5	25162240	rs219821583	A/C		5:24.98-26.16	A	C
5	25162241	rs244527132	A/G		5:24.98-26.16	G	A
5	25162398	rs29779040	A/G		5:24.98-26.16	A	G
5	25162416	rs226014505	C/T		5:24.98-26.16	T	C
5	25162917	rs229930240	C/T		5:24.98-26.16	C	T
5	25162926	rs215989201	C/T		5:24.98-26.16	C	T
5	25163135	rs36664964	A/G		5:24.98-26.16	G	A
5	25163178	rs222684801	C/T		5:24.98-26.16	C	T
5	25163423	rs33707108	A/G		5:24.98-26.16	A	G
5	25163656	rs245737886	C/G		5:24.98-26.16	C	G
5	25163685	rs238765091	C/T		5:24.98-26.16	C	T
5	25163688	rs262977546	C/T		5:24.98-26.16	C	T
5	25163713	rs226927044	A/T		5:24.98-26.16	T	A
5	25163792	rs249148515	C/T		5:24.98-26.16	T	C
5	25163795	rs218231139	C/T		5:24.98-26.16	C	T
5	25164317	rs241825513	A/C		5:24.98-26.16	C	A
5	25164512	rs252336467	C/T		5:24.98-26.16	C	T
5	25164654	rs212333431	G/T		5:24.98-26.16	G	T
5	25164657	rs262187606	C/T		5:24.98-26.16	T	C
5	25167834	rs253552151	A/G	NC:Gm33836	5:24.98-26.16	G	A
5	25170206	rs38857480	G/T	I:Gm33836	5:24.98-26.16	G	T
5	25171123	rs37093534	A/G	I:Gm33836	5:24.98-26.16	G	A
5	25171482	rs37780019	C/T	I:Gm33836	5:24.98-26.16	C	T
5	25171589	rs36857528	A/G	I:Gm33836	5:24.98-26.16	G	A
5	25172910	rs33416685	A/G	I:Gm33836	5:24.98-26.16	A	G
5	25175854	rs29548518	A/G		5:24.98-26.16	G	A
5	25175856	rs33222662	A/G		5:24.98-26.16	A	G
5	25176089	rs244743465	C/T		5:24.98-26.16	T	C
5	25176232	rs214493072	A/G		5:24.98-26.16	A	G
5	25176278	rs235940985	C/T		5:24.98-26.16	T	C
5	25176391	rs45910431	A/G		5:24.98-26.16	A	G
5	25176421	rs46660253	C/T		5:24.98-26.16	C	T
5	25176426	rs239379184	A/G		5:24.98-26.16	A	G
5	25176688	rs49397758	A/G/T		5:24.98-26.16	T	A
5	25176764	rs46508107	A/G		5:24.98-26.16	G	A
5	25177068	rs47893825	A/G		5:24.98-26.16	G	A
5	25177125	rs48954175	A/C		5:24.98-26.16	C	A
5	25177308	rs218765369	A/G		5:24.98-26.16	G	A
5	25177421	rs33497485	C/G		5:24.98-26.16	C	G
5	25177427	rs29545236	C/G/T		5:24.98-26.16	C	G
5	25177445	rs221112633	C/G		5:24.98-26.16	C	G
5	25177839	rs49108064	A/C		5:24.98-26.16	C	A
5	25177943	rs45808162	A/G/T		5:24.98-26.16	G	A
5	25178036	rs46799153	A/C/T		5:24.98-26.16	T	C
5	25178067	rs51571424	G/T		5:24.98-26.16	G	T
5	25178101	rs108077139	A/G		5:24.98-26.16	G	A
5	25178174	rs39164736	C/T		5:24.98-26.16	T	C
5	25178179	rs46040807	A/C		5:24.98-26.16	C	A
5	25178288	rs49925819	C/T		5:24.98-26.16	C	T
5	25178314	rs33356746	C/T		5:24.98-26.16	C	T
5	25178386	rs50342284	A/G		5:24.98-26.16	G	A
5	25178400	rs49096660	A/C		5:24.98-26.16	A	C
5	25178512	rs33758655	A/G		5:24.98-26.16	G	A
5	25178990	rs249672529	G/T		5:24.98-26.16	T	G
5	25179207	rs29817942	C/T		5:24.98-26.16	T	C
5	25179648	rs52205797	C/T		5:24.98-26.16	C	T
5	25179727	rs52531970	C/T		5:24.98-26.16	C	T
5	25179793	rs47168716	C/T		5:24.98-26.16	C	T
5	25179844	rs51968279	A/G		5:24.98-26.16	A	G
5	25179914	rs37077043	C/T		5:24.98-26.16	T	C
5	25179943	rs36873619	C/T		5:24.98-26.16	C	T
5	25180143	rs36351089	A/T		5:24.98-26.16	T	A
5	25180212	rs36954584	C/T		5:24.98-26.16	T	C
5	25180237	rs242639066	A/G		5:24.98-26.16	A	G
5	25180258	rs46066781	A/G		5:24.98-26.16	G	A
5	25180304	rs221695941	C/T		5:24.98-26.16	T	C
5	25180415	rs262772713	A/G		5:24.98-26.16	A	G
5	25180426	rs227715267	A/T		5:24.98-26.16	A	T
5	25180776	rs245070704	C/T		5:24.98-26.16	C	T
5	25180867	rs48010466	C/T		5:24.98-26.16	T	C
5	25181318	rs33101508	A/G		5:24.98-26.16	A	G
5	25181382	rs36446427	A/G		5:24.98-26.16	A	G
5	25181527	rs236342380	A/C	U5:Galntl5 NC:Galntl5	5:24.98-26.16	C	A
5	25181875	rs583802470	C/T	I:Galntl5	5:24.98-26.16	C	T
5	25181899	rs33503548	C/T	I:Galntl5	5:24.98-26.16	T	C
5	25181978	rs236520419	A/G	I:Galntl5	5:24.98-26.16	G	A
5	25181992	rs33126483	A/G	I:Galntl5	5:24.98-26.16	A	G
5	25181994	rs38118555	C/G	I:Galntl5	5:24.98-26.16	C	G
5	25181995	rs257580941	A/G	I:Galntl5	5:24.98-26.16	A	G
5	25182024	rs49263681	A/G	I:Galntl5	5:24.98-26.16	A	G
5	25182292	rs229673855	C/G	I:Galntl5	5:24.98-26.16	C	G
5	25182295	rs251727076	C/T	I:Galntl5	5:24.98-26.16	C	T
5	25182433	rs49897823	C/T	I:Galntl5	5:24.98-26.16	T	C
5	25182487	rs266204937	C/T	I:Galntl5	5:24.98-26.16	T	C
5	25182559	rs233377269	C/G/T	I:Galntl5	5:24.98-26.16	C	T
5	25182587	rs213370696	A/C	I:Galntl5	5:24.98-26.16	A	C
5	25182592	rs240673197	A/C	I:Galntl5	5:24.98-26.16	A	C
5	25182651	rs52245390	A/G	I:Galntl5	5:24.98-26.16	A	G
5	25182693	rs232135480	C/G	I:Galntl5	5:24.98-26.16	C	G
5	25182694	rs52369651	A/T	I:Galntl5	5:24.98-26.16	A	T
5	25182702	rs52212328	A/G	I:Galntl5	5:24.98-26.16	G	A
5	25182822	rs47187891	C/T	I:Galntl5	5:24.98-26.16	T	C
5	25182985	rs584046137	A/C	I:Galntl5	5:24.98-26.16	A	C
5	25183063	rs239241405	C/G	I:Galntl5	5:24.98-26.16	C	G
5	25183152	rs228071273	C/T	I:Galntl5	5:24.98-26.16	C	T
5	25183169	rs108200474	A/G	I:Galntl5	5:24.98-26.16	G	A
5	25183216	rs107666726	A/G	I:Galntl5	5:24.98-26.16	A	G
5	25183616	rs29634627	C/G	I:Galntl5	5:24.98-26.16	C	G
5	25184291	rs33260824	C/T	I:Galntl5	5:24.98-26.16	C	T
5	25184417	rs29729312	A/G	I:Galntl5	5:24.98-26.16	A	G
5	25184649	rs37107238	A/G	I:Galntl5	5:24.98-26.16	A	G
5	25184766	rs254645396	C/T	I:Galntl5	5:24.98-26.16	C	T
5	25185101	rs36447338	G/T	I:Galntl5	5:24.98-26.16	G	T
5	25185204	rs37103544	C/T	I:Galntl5	5:24.98-26.16	C	T
5	25185266	rs37024313	C/T	I:Galntl5	5:24.98-26.16	T	C
5	25185277	rs36286136	G/T	I:Galntl5	5:24.98-26.16	G	T
5	25185320	rs50536161	C/T	I:Galntl5	5:24.98-26.16	T	C
5	25185454	rs49633408	C/T	I:Galntl5	5:24.98-26.16	T	C
5	25185478	rs49709083	C/T	I:Galntl5	5:24.98-26.16	T	C
5	25185519	rs46185496	C/T	I:Galntl5	5:24.98-26.16	C	T
5	25185827	rs246612756	C/T	I:Galntl5	5:24.98-26.16	C	T
5	25185931	rs38246794	A/G	I:Galntl5	5:24.98-26.16	A	G
5	25186248	rs50374245	C/T	Cs:Galntl5:L:48 NC:Galntl5	5:24.98-26.16	T	C
5	25186260	rs33329538	A/G	Cs:Galntl5:A:52 NC:Galntl5	5:24.98-26.16	A	G
5	25186484	rs38009806	A/G	I:Galntl5	5:24.98-26.16	A	G
5	25186635	rs33297205	A/T	I:Galntl5	5:24.98-26.16	T	A
5	25186880	rs247734034	C/T	I:Galntl5	5:24.98-26.16	C	T
5	25187588	rs29774434	A/G	I:Galntl5	5:24.98-26.16	A	G
5	25187674	rs234315996	G/T	I:Galntl5	5:24.98-26.16	G	T
5	25188073	rs238457136	C/T	I:Galntl5	5:24.98-26.16	C	T
5	25188426	rs255488559	G/T	I:Galntl5	5:24.98-26.16	T	G
5	25188568	rs231663937	A/G	I:Galntl5	5:24.98-26.16	G	A
5	25189169	rs33190391	C/T	I:Galntl5	5:24.98-26.16	T	C
5	25189194	rs242934324	C/T	I:Galntl5	5:24.98-26.16	T	C
5	25189299	rs264617553	C/T	I:Galntl5	5:24.98-26.16	T	C
5	25189982	rs33093230	A/C	I:Galntl5	5:24.98-26.16	C	A
5	25190289	rs33752647	G/T	I:Galntl5	5:24.98-26.16	T	G
5	25190451	rs33431929	C/T	I:Galntl5	5:24.98-26.16	C	T
5	25190757	rs33264324	A/G	I:Galntl5	5:24.98-26.16	A	G
5	25191186	rs6299551	C/T	I:Galntl5	5:24.98-26.16	C	T
5	25191187	rs230235496	A/G	I:Galntl5	5:24.98-26.16	G	A
5	25191817	rs33475511	C/T	I:Galntl5	5:24.98-26.16	C	T
5	25191894	rs33647794	C/G	I:Galntl5	5:24.98-26.16	G	C
5	25192480	rs33118642	A/G	I:Galntl5	5:24.98-26.16	G	A
5	25192782	rs29503084	C/T	I:Galntl5	5:24.98-26.16	C	T
5	25192787	rs582833457	A/T	I:Galntl5	5:24.98-26.16	A	T
5	25193010	rs33460374	A/T	I:Galntl5	5:24.98-26.16	T	A
5	25194776	rs251260813	A/G	I:Galntl5	5:24.98-26.16	A	G
5	25195019	rs240895365	G/T	I:Galntl5	5:24.98-26.16	T	G
5	25195075	rs33102449	A/G	I:Galntl5	5:24.98-26.16	G	A
5	25195124	rs212585113	A/G	I:Galntl5	5:24.98-26.16	A	G
5	25196411	rs584143800	A/G	I:Galntl5	5:24.98-26.16	G	A
5	25196415				5:24.98-26.16	A	G
5	25196471	rs584828122	A/G	I:Galntl5	5:24.98-26.16	A	G
5	25196475	rs52411813	A/G	I:Galntl5	5:24.98-26.16	A	G
5	25196497				5:24.98-26.16	A	G
5	25197482	rs259685070	C/T	I:Galntl5	5:24.98-26.16	C	T
5	25197568	rs233910644	C/T	I:Galntl5	5:24.98-26.16	C	T
5	25197610	rs264640767	G/T	I:Galntl5	5:24.98-26.16	G	T
5	25197995	rs581682443	C/T	I:Galntl5	5:24.98-26.16	C	T
5	25198047	rs221176834	G/T	I:Galntl5	5:24.98-26.16	G	T
5	25198408	rs231100340	C/T	I:Galntl5	5:24.98-26.16	T	C
5	25198525	rs238847118	A/C	Cs:Galntl5:R:198 NC:Galntl5	5:24.98-26.16	C	A
5	25198726	rs229052870	C/T	I:Galntl5	5:24.98-26.16	T	C
5	25198774	rs253123769	C/T	I:Galntl5	5:24.98-26.16	T	C
5	25199174	rs241950143	A/G	I:Galntl5	5:24.98-26.16	A	G
5	25199376	rs229412127	C/T	I:Galntl5	5:24.98-26.16	C	T
5	25199405	rs249266240	G/T	I:Galntl5	5:24.98-26.16	T	G
5	25199434	rs265346790	A/G	I:Galntl5	5:24.98-26.16	A	G
5	25199454	rs6345695	A/T	I:Galntl5	5:24.98-26.16	T	A
5	25199466	rs246255981	A/G	I:Galntl5	5:24.98-26.16	G	A
5	25199494	rs235525846	A/G	I:Galntl5	5:24.98-26.16	A	G
5	25199722	rs6347403	A/T	I:Galntl5	5:24.98-26.16	A	T
5	25199923	rs6348501	A/G/T	I:Galntl5	5:24.98-26.16	G	T
5	25199931	rs578576391	A/G	I:Galntl5	5:24.98-26.16	G	A
5	25200008	rs33628466	C/T	I:Galntl5	5:24.98-26.16	T	C
5	25200035	rs213761512	A/G	I:Galntl5	5:24.98-26.16	G	A
5	25200036	rs235156399	C/T	I:Galntl5	5:24.98-26.16	T	C
5	25200089	rs220921748	C/T	I:Galntl5	5:24.98-26.16	C	T
5	25200119	rs242955889	C/T	I:Galntl5	5:24.98-26.16	T	C
5	25200121	rs260228378	A/G	I:Galntl5	5:24.98-26.16	G	A
5	25200123	rs221092845	G/T	I:Galntl5	5:24.98-26.16	G	T
5	25200193	rs219490169	C/T	I:Galntl5	5:24.98-26.16	T	C
5	25200220	rs257484957	C/G	I:Galntl5	5:24.98-26.16	G	C
5	25200270	rs33537645	C/T	I:Galntl5	5:24.98-26.16	T	C
5	25200337	rs228772611	A/T	I:Galntl5	5:24.98-26.16	T	A
5	25208075	rs579032112	A/T	I:Galntl5	5:24.98-26.16	T	A
5	25216900	rs33534648	A/G	I:Galntl5	5:24.98-26.16	G	A
5	25217429	rs29581955	G/T	I:Galntl5	5:24.98-26.16	T	G
5	25221474	rs33390260	C/T		5:24.98-26.16	T	C
5	25229610	rs39655496	C/T	I:Galnt11	5:24.98-26.16	T	C
5	25250953	rs50234146	G/T	I:Galnt11	5:24.98-26.16	G	T
5	25260228	rs37695702	A/G	I:Galnt11	5:24.98-26.16	A	G
5	25262436	rs255904446	C/G	I:Galnt11	5:24.98-26.16	G	C
5	25262676	rs33177184	A/G	I:Galnt11	5:24.98-26.16	A	G
5	25265038	rs37913166	C/T	Cn:Galnt11:SL:545	5:24.98-26.16	T	C
5	25285538	rs33260950	A/G	I:Kmt2c	5:24.98-26.16	A	G
5	25289961	rs257816279	A/G	I:Kmt2c	5:24.98-26.16	A	G
5	25315777	rs108629512	C/T	Cs:Kmt2c:Q:1778	5:24.98-26.16	C	T
5	25341339	rs29503239	C/T	I:Kmt2c	5:24.98-26.16	C	T
5	25341634	rs243518665	A/T	I:Kmt2c	5:24.98-26.16	T	A
5	25342379	rs47607104	A/C	I:Kmt2c	5:24.98-26.16	A	C
5	25342408	rs48441660	A/C	I:Kmt2c	5:24.98-26.16	C	A
5	25342845	rs237056388	C/T	I:Kmt2c	5:24.98-26.16	C	T
5	25342865	rs33260840	C/T	I:Kmt2c	5:24.98-26.16	C	T
5	25343191	rs256642572	C/T	I:Kmt2c	5:24.98-26.16	T	C
5	25345588	rs3673528	A/G	I:Kmt2c	5:24.98-26.16	G	A
5	25345642	rs49228557	C/T	I:Kmt2c	5:24.98-26.16	T	C
5	25346215	rs47037537	A/G	I:Kmt2c	5:24.98-26.16	G	A
5	25346936	rs46080352	C/T	I:Kmt2c	5:24.98-26.16	C	T
5	25347843	rs260543510	C/T	I:Kmt2c	5:24.98-26.16	C	T
5	25353039	rs236912857	C/T	I:Kmt2c	5:24.98-26.16	T	C
5	25353134	rs33099410	C/T	I:Kmt2c	5:24.98-26.16	T	C
5	25353242	rs33451348	C/T	I:Kmt2c	5:24.98-26.16	C	T
5	25353655	rs33117439	A/G	I:Kmt2c	5:24.98-26.16	G	A
5	25354023	rs251109181	A/G	I:Kmt2c	5:24.98-26.16	G	A
5	25354516	rs13478148	A/C	I:Kmt2c	5:24.98-26.16	A	C
5	25354866	rs49637710	C/T	I:Kmt2c	5:24.98-26.16	C	T
5	25355126	rs227035969	A/G	I:Kmt2c	5:24.98-26.16	A	G
5	25355127	rs240402777	A/G	I:Kmt2c	5:24.98-26.16	A	G
5	25355329	rs46844735	C/T	I:Kmt2c	5:24.98-26.16	T	C
5	25355554	rs108867123	A/G	I:Kmt2c	5:24.98-26.16	A	G
5	25355809	rs51147279	A/G	I:Kmt2c	5:24.98-26.16	A	G
5	25356459	rs47288152	A/G	I:Kmt2c	5:24.98-26.16	A	G
5	25357277	rs218781168	A/G	I:Kmt2c	5:24.98-26.16	G	A
5	25357478	rs49896685	A/C	I:Kmt2c	5:24.98-26.16	C	A
5	25357509	rs583173263	A/T	I:Kmt2c	5:24.98-26.16	T	A
5	25357601	rs238221734	G/T	I:Kmt2c	5:24.98-26.16	G	T
5	25357771	rs586327400	G/T	I:Kmt2c	5:24.98-26.16	G	T
5	25358731	rs33129394	C/T	I:Kmt2c	5:24.98-26.16	C	T
5	25358801	rs33365571	A/G	I:Kmt2c	5:24.98-26.16	A	G
5	25358852	rs29568446	C/T	I:Kmt2c	5:24.98-26.16	C	T
5	25358980	rs33333254	A/G	I:Kmt2c	5:24.98-26.16	A	G
5	25359500	rs29822604	A/G	I:Kmt2c	5:24.98-26.16	G	A
5	25359714	rs48888771	A/G	I:Kmt2c	5:24.98-26.16	G	A
5	25360034	rs50729791	A/G	I:Kmt2c	5:24.98-26.16	A	G
5	25360212	rs236064212	A/G	I:Kmt2c	5:24.98-26.16	G	A
5	25360762	rs33229240	C/T	I:Kmt2c	5:24.98-26.16	T	C
5	25360918	rs50393683	C/T	I:Kmt2c	5:24.98-26.16	C	T
5	25361075	rs49211876	A/G	I:Kmt2c	5:24.98-26.16	G	A
5	25361132	rs29634889	A/G	I:Kmt2c	5:24.98-26.16	A	G
5	25361588	rs263567459	A/C	I:Kmt2c	5:24.98-26.16	C	A
5	25362815	rs232568837	C/T	I:Kmt2c	5:24.98-26.16	C	T
5	25363093	rs222969485	A/T	I:Kmt2c	5:24.98-26.16	A	T
5	25364804	rs29548452	A/C	I:Kmt2c	5:24.98-26.16	C	A
5	25365247	rs33705368	C/T	I:Kmt2c	5:24.98-26.16	T	C
5	25365695	rs33455735	C/T	I:Kmt2c	5:24.98-26.16	T	C
5	25366591	rs33165466	C/T	I:Kmt2c	5:24.98-26.16	T	C
5	25369399	rs33523959	A/G	I:Kmt2c	5:24.98-26.16	G	A
5	25371119	rs47920244	A/G	I:Kmt2c	5:24.98-26.16	G	A
5	25371213	rs33359240	C/G	I:Kmt2c	5:24.98-26.16	G	C
5	25371382	rs246067140	A/G	I:Kmt2c	5:24.98-26.16	G	A
5	25371424	rs47636226	A/G	I:Kmt2c	5:24.98-26.16	G	A
5	25373176	rs45808344	A/T	Cn:Kmt2c:ST:702	5:24.98-26.16	A	T
5	25374059	rs50122069	A/C	I:Kmt2c	5:24.98-26.16	C	A
5	25376329	rs585920804	C/T	I:Kmt2c	5:24.98-26.16	C	T
5	25376583	rs261540815	A/G	I:Kmt2c	5:24.98-26.16	A	G
5	25377289	rs45686555	A/C	I:Kmt2c	5:24.98-26.16	C	A
5	25377820	rs47566680	A/C	I:Kmt2c	5:24.98-26.16	A	C
5	25378976	rs50673977	C/T	I:Kmt2c	5:24.98-26.16	C	T
5	25378996	rs50411692	A/C	I:Kmt2c	5:24.98-26.16	C	A
5	25379587	rs232445176	C/T	I:Kmt2c	5:24.98-26.16	T	C
5	25380715	rs52219154	A/G	I:Kmt2c	5:24.98-26.16	A	G
5	25381364	rs259784938	C/T	I:Kmt2c	5:24.98-26.16	C	T
5	25381824	rs256429492	C/T	I:Kmt2c	5:24.98-26.16	T	C
5	25382372	rs52239979	A/T	I:Kmt2c	5:24.98-26.16	A	T
5	25382610	rs33703949	A/G	I:Kmt2c	5:24.98-26.16	G	A
5	25382675	rs33177352	A/T	I:Kmt2c	5:24.98-26.16	A	T
5	25382810	rs242820276	A/G	I:Kmt2c	5:24.98-26.16	G	A
5	25383405	rs224479162	C/T	I:Kmt2c	5:24.98-26.16	C	T
5	25383652	rs47544846	A/G	I:Kmt2c	5:24.98-26.16	G	A
5	25383762	rs229883792	A/G	I:Kmt2c	5:24.98-26.16	G	A
5	25383915	rs219337180	C/T	I:Kmt2c	5:24.98-26.16	T	C
5	25383973	rs45903389	A/G	I:Kmt2c	5:24.98-26.16	A	G
5	25390137				5:24.98-26.16	A	T
5	25391195	rs265952917	A/C	I:Kmt2c	5:24.98-26.16	A	C
5	25411845	rs29727614	A/G	I:Kmt2c	5:24.98-26.16	G	A
5	25433679	rs251790600	A/C	I:Kmt2c	5:24.98-26.16	A	C
5	25443285	rs33620897	A/T	I:Kmt2c	5:24.98-26.16	A	T
5	25466599	rs52456911	A/G	I:Kmt2c	5:24.98-26.16	A	G
5	25467072	rs49895463	A/C	I:Kmt2c	5:24.98-26.16	A	C
5	25474056	rs231205049	A/C	I:Kmt2c	5:24.98-26.16	C	A
5	25474058	rs243287085	A/C	I:Kmt2c	5:24.98-26.16	C	A
5	25475047	rs29559581	A/G	I:Kmt2c	5:24.98-26.16	A	G
5	25519715	rs260582157	A/G		5:24.98-26.16	G	A
5	25521369	rs252909477	A/G		5:24.98-26.16	G	A
5	25529810	rs225439316	A/G		5:24.98-26.16	A	G
5	25530326	rs50904930	A/G	NC:1700096K18Rik	5:24.98-26.16	A	G
5	25530627	rs46757635	A/T	NC:1700096K18Rik	5:24.98-26.16	A	T
5	25530879	rs47331540	G/T	NC:1700096K18Rik	5:24.98-26.16	T	G
5	25531062	rs46874740	C/T	NC:1700096K18Rik	5:24.98-26.16	T	C
5	25531391	rs259018918	A/G	NC:1700096K18Rik	5:24.98-26.16	A	G
5	25532255	rs29728323	A/T		5:24.98-26.16	T	A
5	25532362	rs33711118	A/C		5:24.98-26.16	A	C
5	25532376	rs234585522	C/G		5:24.98-26.16	G	C
5	25532397	rs213593396	C/T		5:24.98-26.16	C	T
5	25532408	rs33135018	A/G		5:24.98-26.16	A	G
5	25532976	rs29510031	A/C		5:24.98-26.16	A	C
5	25533603	rs264777780	A/G		5:24.98-26.16	A	G
5	25533668	rs245229894	G/T		5:24.98-26.16	G	T
5	25533887	rs51348589	C/T		5:24.98-26.16	C	T
5	25535174	rs221222867	C/G		5:24.98-26.16	C	G
5	25535340	rs250880892	C/T		5:24.98-26.16	T	C
5	25535598	rs245025608	C/T		5:24.98-26.16	C	T
5	25536149	rs249504884	A/G		5:24.98-26.16	G	A
5	25536198	rs220222478	A/G		5:24.98-26.16	G	A
5	25536688	rs246354402	C/T		5:24.98-26.16	T	C
5	25537007	rs45647837	C/T		5:24.98-26.16	T	C
5	25537089	rs251376639	C/T		5:24.98-26.16	T	C
5	25537157	rs45710637	A/G		5:24.98-26.16	A	G
5	25537884	rs33421265	C/T		5:24.98-26.16	T	C
5	25538054	rs33496531	C/T		5:24.98-26.16	T	C
5	25538104	rs254330400	C/G		5:24.98-26.16	G	C
5	25538115	rs265832412	C/T		5:24.98-26.16	C	T
5	25538329	rs258039457	A/G		5:24.98-26.16	G	A
5	25538706	rs29775489	A/T		5:24.98-26.16	T	A
5	25539022	rs29529178	C/T		5:24.98-26.16	T	C
5	25539326	rs51307100	A/G		5:24.98-26.16	G	A
5	25539346	rs46171681	C/T		5:24.98-26.16	T	C
5	25539404	rs48906197	A/G		5:24.98-26.16	A	G
5	25539492	rs51450013	C/T		5:24.98-26.16	C	T
5	25539610	rs45833377	A/G		5:24.98-26.16	A	G
5	25539691	rs47098331	C/T		5:24.98-26.16	C	T
5	25539698	rs47219739	C/T		5:24.98-26.16	T	C
5	25539783	rs213767692	A/G		5:24.98-26.16	A	G
5	25539785	rs46063120	A/C		5:24.98-26.16	C	A
5	25539792	rs45955926	A/G		5:24.98-26.16	A	G
5	25539801	rs49317097	C/T		5:24.98-26.16	T	C
5	25539807	rs47363559	C/T		5:24.98-26.16	C	T
5	25539817	rs261718611	C/T		5:24.98-26.16	T	C
5	25539833	rs50465956	C/T		5:24.98-26.16	C	T
5	25539844	rs47971060	C/G		5:24.98-26.16	G	C
5	25539848	rs48379688	G/T		5:24.98-26.16	G	T
5	25539872	rs225459821	A/T		5:24.98-26.16	T	A
5	25539873	rs248621737	A/C		5:24.98-26.16	C	A
5	25539876	rs263047002	A/G		5:24.98-26.16	A	G
5	25539914	rs582774643	A/T		5:24.98-26.16	T	A
5	25539943	rs49393422	C/T		5:24.98-26.16	C	T
5	25540017	rs47303723	A/G		5:24.98-26.16	A	G
5	25540036	rs46080699	C/T		5:24.98-26.16	T	C
5	25540153	rs213706727	C/T		5:24.98-26.16	T	C
5	25540588	rs46884785	C/T		5:24.98-26.16	T	C
5	25540668	rs45664715	C/T		5:24.98-26.16	C	T
5	25540750	rs251589431	A/C		5:24.98-26.16	A	C
5	25540751	rs222236193	C/G		5:24.98-26.16	G	C
5	25540957	rs51688955	C/T		5:24.98-26.16	C	T
5	25541130	rs223424612	C/T		5:24.98-26.16	T	C
5	25541261	rs233074845	A/G		5:24.98-26.16	G	A
5	25541283	rs51978112	A/T		5:24.98-26.16	T	A
5	25541310	rs50319363	A/G		5:24.98-26.16	G	A
5	25541323	rs582271518	A/C/G		5:24.98-26.16	G	A
5	25541357	rs52399242	A/G		5:24.98-26.16	G	A
5	25541444	rs52505412	C/G/T		5:24.98-26.16	T	C
5	25541450	rs52491861	C/G		5:24.98-26.16	G	C
5	25541456	rs52508874	A/G		5:24.98-26.16	G	A
5	25541491	rs225287985	C/T		5:24.98-26.16	C	T
5	25544616	rs33235734	C/G		5:24.98-26.16	C	G
5	25544995	rs51485975	A/G		5:24.98-26.16	G	A
5	25545072	rs50763521	A/G		5:24.98-26.16	G	A
5	25545199	rs6355726	C/T		5:24.98-26.16	C	T
5	25545225	rs6356094	C/T		5:24.98-26.16	T	C
5	25545247	rs216165277	C/G		5:24.98-26.16	G	C
5	25545320	rs218778998	C/T		5:24.98-26.16	C	T
5	25545324	rs6356599	A/G		5:24.98-26.16	A	G
5	25545333	rs6356612	C/T		5:24.98-26.16	T	C
5	25545446	rs45871645	A/C		5:24.98-26.16	A	C
5	25545466	rs263346739	A/G		5:24.98-26.16	A	G
5	25545639	rs229690298	C/T		5:24.98-26.16	C	T
5	25545662	rs107757794	A/G		5:24.98-26.16	A	G
5	25545856	rs262652162	A/G/T		5:24.98-26.16	G	A
5	25545997	rs579440599	A/C		5:24.98-26.16	C	A
5	25546005	rs586344094	A/C		5:24.98-26.16	C	A
5	25546009	rs580336257	A/C		5:24.98-26.16	C	A
5	25546013	rs583420227	A/C		5:24.98-26.16	C	A
5	25546517	rs254576328	A/C		5:24.98-26.16	A	C
5	25546948	rs586780648	C/T		5:24.98-26.16	C	T
5	25547006	rs584636396	A/C		5:24.98-26.16	A	C
5	25547311	rs223482588	A/G		5:24.98-26.16	A	G
5	25547454	rs252358948	G/T		5:24.98-26.16	T	G
5	25547742	rs262232184	A/G		5:24.98-26.16	A	G
5	25547794	rs47799224	A/G		5:24.98-26.16	G	A
5	25548926	rs48065897	A/G		5:24.98-26.16	G	A
5	25550033	rs262949891	A/T		5:24.98-26.16	T	A
5	25551568	rs213407597	A/G		5:24.98-26.16	G	A
5	25553038	rs253153949	A/T		5:24.98-26.16	T	A
5	25553040	rs225221383	A/G/T		5:24.98-26.16	T	A
5	25561907	rs219482799	G/T		5:24.98-26.16	T	G
5	25567103	rs33663762	A/C		5:24.98-26.16	C	A
5	25572196	rs3156612	A/T		5:24.98-26.16	A	T
5	25572559	rs33125154	C/G		5:24.98-26.16	C	G
5	25574075	rs33462162	A/C		5:24.98-26.16	A	C
5	25579369	rs33569098	A/C		5:24.98-26.16	C	A
5	25581003	rs226088376	A/G		5:24.98-26.16	A	G
5	25582227	rs245228475	C/T		5:24.98-26.16	T	C
5	25582629	rs586621764	C/T		5:24.98-26.16	C	T
5	25586301	rs48817351	A/G		5:24.98-26.16	G	A
5	25589660	rs47205498	A/C		5:24.98-26.16	C	A
5	25589664	rs48610374	C/T		5:24.98-26.16	C	T
5	25591663	rs46085610	C/T		5:24.98-26.16	C	T
5	25596725	rs51332946	C/T		5:24.98-26.16	T	C
5	25599506	rs29688284	A/T		5:24.98-26.16	T	A
5	25602707	rs50113068	C/G		5:24.98-26.16	C	G
5	25617894	rs3160481	A/G	I:LOC105247060	5:24.98-26.16	T	C
5	25617976	rs251866416	A/G	I:LOC105247060	5:24.98-26.16	G	A
5	25619793	rs33204474	A/G	I:LOC105247060	5:24.98-26.16	A	G
5	25619946	rs234366393	A/G	I:LOC105247060	5:24.98-26.16	G	A
5	25620310	rs3160473	C/T	I:LOC105247060	5:24.98-26.16	A	G
5	25620875	rs242454383	A/G	I:LOC105247060	5:24.98-26.16	G	A
5	25621980	rs3160468	A/G	I:LOC105247060	5:24.98-26.16	C	T
5	25622293	rs3160467	A/G	I:LOC105247060	5:24.98-26.16	C	T
5	25622317	rs3160466	A/G/T	I:LOC105247060	5:24.98-26.16	T	C
5	25622386	rs225436573	C/G	I:LOC105247060	5:24.98-26.16	C	G
5	25622397	rs3160465	A/G	I:LOC105247060	5:24.98-26.16	C	T
5	25622520	rs247878478	A/G	I:LOC105247060	5:24.98-26.16	G	A
5	25622973	rs585573698	A/G	I:LOC105247060	5:24.98-26.16	G	A
5	25627339	rs3160457	A/G		5:24.98-26.16	T	C
5	25627964	rs52333226	A/G		5:24.98-26.16	A	G
5	25628199	rs583429780	A/T		5:24.98-26.16	T	A
5	25628387	rs264016399	A/G		5:24.98-26.16	A	G
5	25628669	rs33244324	A/G		5:24.98-26.16	G	A
5	25629576	rs47476571	A/G		5:24.98-26.16	G	A
5	25633851	rs580897621	A/G		5:24.98-26.16	G	A
5	25634085	rs216391477	A/C		5:24.98-26.16	A	C
5	25636257	rs246961738	C/T		5:24.98-26.16	C	T
5	25636297	rs3156704	C/T		5:24.98-26.16	A	G
5	25636674	rs240952556	C/G		5:24.98-26.16	G	C
5	25636930	rs584261227	C/T		5:24.98-26.16	T	C
5	25637274	rs227933337	C/T		5:24.98-26.16	C	T
5	25638106	rs52467811	A/T		5:24.98-26.16	A	T
5	25638378				5:24.98-26.16	G	A
5	25638730	rs3156702	A/G		5:24.98-26.16	C	T
5	25639202	rs254261616	A/G		5:24.98-26.16	G	A
5	25639333	rs3156701	C/G		5:24.98-26.16	C	G
5	25640120	rs51596135	A/G	NC:LOC105247059	5:24.98-26.16	G	A
5	25640170	rs51223758	C/T	NC:LOC105247059	5:24.98-26.16	C	T
5	25640229	rs242197120	A/G	NC:LOC105247059	5:24.98-26.16	G	A
5	25640355	rs3160650	A/C	NC:LOC105247059	5:24.98-26.16	T	G
5	25640372				5:24.98-26.16	C	A
5	25640374				5:24.98-26.16	C	A
5	25640376	rs215645926	C/G	NC:LOC105247059	5:24.98-26.16	G	C
5	25640392	rs583182288	C/T	NC:LOC105247059	5:24.98-26.16	T	C
5	25640777	rs253068946	A/G	NC:LOC105247059	5:24.98-26.16	A	G
5	25640915	rs260027209	A/G	NC:LOC105247059	5:24.98-26.16	A	G
5	25640940	rs48919154	A/G	NC:LOC105247059	5:24.98-26.16	A	G
5	25640957	rs265996749	C/T	NC:LOC105247059	5:24.98-26.16	T	C
5	25641179	rs217828824	C/T	NC:LOC105247059	5:24.98-26.16	T	C
5	25641310	rs581351436	C/T	NC:LOC105247059	5:24.98-26.16	C	T
5	25641338	rs253673274	G/T	NC:LOC105247059	5:24.98-26.16	G	T
5	25641357	rs3156698	A/G	NC:LOC105247059	5:24.98-26.16	T	C
5	25641408	rs229468415	A/G	NC:LOC105247059	5:24.98-26.16	A	G
5	25641421	rs241508434	G/T	NC:LOC105247059	5:24.98-26.16	T	G
5	25641473	rs265369693	C/T	NC:LOC105247059	5:24.98-26.16	T	C
5	25641475	rs225688179	A/C	NC:LOC105247059	5:24.98-26.16	A	C
5	25641508	rs226485903	A/C	NC:LOC105247059	5:24.98-26.16	C	A
5	25641525	rs259786115	C/T	NC:LOC105247059	5:24.98-26.16	T	C
5	25641526	rs217645869	G/T	NC:LOC105247059	5:24.98-26.16	G	T
5	25641536	rs237016690	C/T	NC:LOC105247059	5:24.98-26.16	T	C
5	25641542	rs249029578	C/T	NC:LOC105247059	5:24.98-26.16	C	T
5	25641553	rs214322527	A/G	NC:LOC105247059	5:24.98-26.16	G	A
5	25641564	rs231697797	A/G	NC:LOC105247059	5:24.98-26.16	A	G
5	25641586	rs48050704	C/T	NC:LOC105247059	5:24.98-26.16	C	T
5	25641623	rs51287170	A/C	NC:LOC105247059	5:24.98-26.16	C	A
5	25641659	rs221775989	A/G	NC:LOC105247059 I:LOC105247059	5:24.98-26.16	A	G
5	25641695	rs3156697	A/T	NC:LOC105247059 I:LOC105247059	5:24.98-26.16	T	A
5	25641739	rs240311489	C/T	NC:LOC105247059 I:LOC105247059	5:24.98-26.16	C	T
5	25641805	rs257601181	A/G/T	NC:LOC105247059 I:LOC105247059	5:24.98-26.16	G	T
5	25641819	rs254359229	G/T	NC:LOC105247059 I:LOC105247059	5:24.98-26.16	G	T
5	25641881	rs582234060	A/G	NC:LOC105247059 I:LOC105247059	5:24.98-26.16	G	A
5	25641927	rs260317309	C/T	NC:LOC105247059 I:LOC105247059	5:24.98-26.16	C	T
5	25641930	rs221233460	A/G	NC:LOC105247059 I:LOC105247059	5:24.98-26.16	A	G
5	25641937	rs234847629	C/T	NC:LOC105247059 I:LOC105247059	5:24.98-26.16	C	T
5	25641978	rs250603782	C/T	NC:LOC105247059 I:LOC105247059	5:24.98-26.16	T	C
5	25642002	rs240271003	C/T	NC:LOC105247059 I:LOC105247059	5:24.98-26.16	T	C
5	25642038	rs250702561	G/T	NC:LOC105247059 I:LOC105247059	5:24.98-26.16	G	T
5	25642047	rs263868989	C/T	NC:LOC105247059 I:LOC105247059	5:24.98-26.16	C	T
5	25642048	rs228797430	G/T	NC:LOC105247059 I:LOC105247059	5:24.98-26.16	T	G
5	25642099	rs225555769	A/G	NC:LOC105247059	5:24.98-26.16	A	G
5	25642106	rs247120886	A/G	NC:LOC105247059	5:24.98-26.16	G	A
5	25642162	rs50404654	A/G	NC:LOC105247059	5:24.98-26.16	G	A
5	25642229	rs213797818	C/G	NC:LOC105247059	5:24.98-26.16	G	C
5	25642234	rs233763026	A/G	NC:LOC105247059	5:24.98-26.16	A	G
5	25642313	rs227560842	A/G	I:LOC105247059	5:24.98-26.16	G	A
5	25642355	rs47449647	A/G	I:LOC105247059	5:24.98-26.16	G	A
5	25642407	rs48048830	C/T	I:LOC105247059	5:24.98-26.16	T	C
5	25642454	rs586388772	C/T	I:LOC105247059	5:24.98-26.16	C	T
5	25642492	rs225520456	C/T	I:LOC105247059	5:24.98-26.16	T	C
5	25642515	rs241105441	C/T	I:LOC105247059	5:24.98-26.16	T	C
5	25642523	rs258968105	A/C	I:LOC105247059	5:24.98-26.16	C	A
5	25642536	rs234782494	G/T	I:LOC105247059	5:24.98-26.16	G	T
5	25642553	rs50788440	C/T	I:LOC105247059	5:24.98-26.16	C	T
5	25642631	rs244614544	C/T	I:LOC105247059	5:24.98-26.16	C	T
5	25642652	rs51322593	A/G	I:LOC105247059	5:24.98-26.16	A	G
5	25642695	rs233729478	A/T	I:LOC105247059	5:24.98-26.16	A	T
5	25642869	rs46936760	A/G	I:LOC105247059	5:24.98-26.16	G	A
5	25642914	rs51920356	A/G	I:LOC105247059	5:24.98-26.16	G	A
5	25642975	rs226454889	A/G	I:LOC105247059	5:24.98-26.16	G	A
5	25642984	rs249948551	C/T	I:LOC105247059	5:24.98-26.16	T	C
5	25643075	rs255365361	C/T	I:LOC105247059	5:24.98-26.16	T	C
5	25643163	rs3156695	C/T	I:LOC105247059	5:24.98-26.16	G	A
5	25643168	rs219278235	A/G	I:LOC105247059	5:24.98-26.16	G	A
5	25643231	rs212336304	A/G	I:LOC105247059	5:24.98-26.16	A	G
5	25643236	rs233330183	A/G	I:LOC105247059	5:24.98-26.16	A	G
5	25643338	rs222231309	C/T	I:LOC105247059	5:24.98-26.16	C	T
5	25643413	rs52047421	G/T	I:LOC105247059	5:24.98-26.16	T	G
5	25643501	rs227565919	A/G	I:LOC105247059	5:24.98-26.16	A	G
5	25643512	rs257317144	A/G	I:LOC105247059	5:24.98-26.16	G	A
5	25643607	rs585973537	A/T	I:LOC105247059	5:24.98-26.16	A	T
5	25643665	rs580053862	A/C	I:LOC105247059	5:24.98-26.16	A	C
5	25643690	rs583423511	A/G	I:LOC105247059	5:24.98-26.16	A	G
5	25643703	rs586717583	G/T	I:LOC105247059	5:24.98-26.16	T	G
5	25643737	rs584975829	A/G	I:LOC105247059	5:24.98-26.16	A	G
5	25643742	rs587334689	A/G	I:LOC105247059	5:24.98-26.16	G	A
5	25643755	rs52198501	A/G	I:LOC105247059	5:24.98-26.16	A	G
5	25643766	rs262712483	A/G	I:LOC105247059	5:24.98-26.16	A	G
5	25643841	rs47253759	C/T	I:LOC105247059	5:24.98-26.16	T	C
5	25643887	rs51678519	G/T	I:LOC105247059	5:24.98-26.16	T	G
5	25643888	rs249597141	G/T	I:LOC105247059	5:24.98-26.16	G	T
5	25643897	rs221408649	A/G	I:LOC105247059	5:24.98-26.16	A	G
5	25644293	rs216219907	C/T	I:LOC105247059	5:24.98-26.16	C	T
5	25644302	rs255028729	C/T	I:LOC105247059	5:24.98-26.16	T	C
5	25644341	rs3160645	C/T	I:LOC105247059	5:24.98-26.16	A	G
5	25644438	rs49142373	C/T	I:LOC105247059	5:24.98-26.16	C	T
5	25644501	rs261300087	C/T	I:LOC105247059	5:24.98-26.16	T	C
5	25644519	rs211820034	C/T	I:LOC105247059	5:24.98-26.16	T	C
5	25644680	rs586218818	A/G	I:LOC105247059	5:24.98-26.16	G	A
5	25644719	rs580158327	A/G	I:LOC105247059	5:24.98-26.16	G	A
5	25644849	rs582373744	A/G	I:LOC105247059	5:24.98-26.16	A	G
5	25644895	rs231962314	A/G	I:LOC105247059	5:24.98-26.16	G	A
5	25644910	rs52330361	A/G	I:LOC105247059	5:24.98-26.16	A	G
5	25644983	rs247657049	C/T	I:LOC105247059	5:24.98-26.16	C	T
5	25644986	rs260835826	C/T	I:LOC105247059	5:24.98-26.16	T	C
5	25645019	rs3160644	A/G	I:LOC105247059	5:24.98-26.16	T	C
5	25645168	rs256125687	A/G	I:LOC105247059	5:24.98-26.16	A	G
5	25645174	rs226710410	C/G	I:LOC105247059	5:24.98-26.16	G	C
5	25645177	rs239129110	C/G/T	I:LOC105247059	5:24.98-26.16	C	G
5	25645186	rs260101848	A/G	I:LOC105247059	5:24.98-26.16	A	G
5	25645196	rs231866357	C/T	I:LOC105247059	5:24.98-26.16	C	T
5	25645296	rs260483898	C/T	I:LOC105247059	5:24.98-26.16	C	T
5	25645452	rs3160643	C/T	I:LOC105247059	5:24.98-26.16	A	G
5	25645464	rs3160642	C/T	I:LOC105247059	5:24.98-26.16	A	G
5	25645485	rs231927794	C/T	I:LOC105247059	5:24.98-26.16	C	T
5	25645550	rs243568542	A/G	I:LOC105247059	5:24.98-26.16	G	A
5	25645583	rs3160641	A/G	I:LOC105247059	5:24.98-26.16	T	C
5	25645764	rs3156691	A/C	I:LOC105247059	5:24.98-26.16	T	G
5	25645769	rs3160640	A/G	I:LOC105247059	5:24.98-26.16	T	C
5	25645935	rs52030587	G/T	I:LOC105247059	5:24.98-26.16	G	T
5	25646008	rs3156688	A/G/T	I:LOC105247059	5:24.98-26.16	A	C
5	25646328	rs239727334	C/T	I:LOC105247059	5:24.98-26.16	T	C
5	25646340	rs254574862	A/G	I:LOC105247059	5:24.98-26.16	G	A
5	25646359	rs218012294	C/T	I:LOC105247059	5:24.98-26.16	C	T
5	25646439	rs231799429	A/T	I:LOC105247059	5:24.98-26.16	A	T
5	25649535				5:24.98-26.16	G	C
5	25649537				5:24.98-26.16	G	C
5	25666422	rs251140266	A/C/G		5:24.98-26.16	G	A
5	25686822	rs52211168	C/T		5:24.98-26.16	C	T
5	25701391	rs244070850	A/T	I:Xrcc2	5:24.98-26.16	A	T
5	25705330	rs29678608	C/T	I:Xrcc2	5:24.98-26.16	T	C
5	25705635	rs260169499	C/T	I:Xrcc2	5:24.98-26.16	C	T
5	25706242	rs237538655	G/T		5:24.98-26.16	T	G
5	25706654	rs583997311	C/T		5:24.98-26.16	T	C
5	25707396	rs227070507	A/G		5:24.98-26.16	G	A
5	25707694	rs52368367	A/G		5:24.98-26.16	A	G
5	25707706	rs222667774	C/T		5:24.98-26.16	T	C
5	25707757				5:24.98-26.16	T	G
5	25710160	rs48382805	C/T		5:24.98-26.16	T	C
5	25711170	rs213478378	C/T		5:24.98-26.16	C	T
5	25711799	rs587173084	C/G		5:24.98-26.16	G	C
5	25711815	rs33439708	C/G		5:24.98-26.16	G	C
5	25712391	rs52478546	C/T		5:24.98-26.16	T	C
5	25712392	rs243578227	A/G		5:24.98-26.16	G	A
5	25713477	rs3160546	C/T		5:24.98-26.16	A	G
5	25713496	rs3160545	C/T		5:24.98-26.16	A	G
5	25714501	rs264045954	A/C		5:24.98-26.16	C	A
5	25714502	rs225395653	G/T		5:24.98-26.16	G	T
5	25714615	rs51699569	A/G		5:24.98-26.16	A	G
5	25715121	rs251860239	A/T		5:24.98-26.16	A	T
5	25715146	rs220602865	A/C		5:24.98-26.16	C	A
5	25715330	rs584114546	C/T		5:24.98-26.16	C	T
5	25715563	rs213871034	G/T		5:24.98-26.16	T	G
5	25715800	rs45919946	A/G		5:24.98-26.16	A	G
5	25716894	rs29562542	A/G		5:24.98-26.16	A	G
5	25717203	rs51240595	A/G		5:24.98-26.16	A	G
5	25717773	rs220995111	C/T		5:24.98-26.16	C	T
5	25717795	rs227925364	A/T		5:24.98-26.16	A	T
5	25717812	rs239566545	A/G		5:24.98-26.16	A	G
5	25717926	rs48637303	G/T		5:24.98-26.16	G	T
5	25718062	rs29686085	C/T		5:24.98-26.16	T	C
5	25718072	rs33654644	C/T		5:24.98-26.16	T	C
5	25718171	rs33431364	G/T		5:24.98-26.16	G	T
5	25718180	rs256341203	A/G		5:24.98-26.16	G	A
5	25718225	rs249995941	C/G		5:24.98-26.16	G	C
5	25718249	rs33668730	C/G		5:24.98-26.16	G	C
5	25718302	rs33620995	C/T		5:24.98-26.16	C	T
5	25718581	rs50973702	G/T		5:24.98-26.16	G	T
5	25718609	rs33191866	C/T		5:24.98-26.16	T	C
5	25718804	rs239446369	A/T		5:24.98-26.16	A	T
5	25718917	rs33412951	C/T		5:24.98-26.16	T	C
5	25719357	rs48814684	C/G		5:24.98-26.16	C	G
5	25719404	rs46301393	C/T		5:24.98-26.16	T	C
5	25719449	rs227893709	C/T		5:24.98-26.16	C	T
5	25719470	rs264350938	C/G		5:24.98-26.16	G	C
5	25719558	rs45840227	A/G		5:24.98-26.16	G	A
5	25719589	rs51607655	A/G		5:24.98-26.16	G	A
5	25719776	rs264379868	C/T		5:24.98-26.16	T	C
5	25719793	rs218357832	A/G		5:24.98-26.16	G	A
5	25719828	rs237538625	A/G		5:24.98-26.16	G	A
5	25719869	rs255897306	C/G		5:24.98-26.16	C	G
5	25719870	rs220624249	A/G		5:24.98-26.16	A	G
5	25719900	rs239415003	A/G		5:24.98-26.16	G	A
5	25719920	rs221608497	C/T		5:24.98-26.16	T	C
5	25719921	rs244873977	A/C		5:24.98-26.16	C	A
5	25719974	rs266108193	C/T		5:24.98-26.16	C	T
5	25719977	rs232960759	A/T		5:24.98-26.16	A	T
5	25719978	rs582838492	A/G		5:24.98-26.16	G	A
5	25719988	rs244881207	C/G		5:24.98-26.16	G	C
5	25719996	rs253913735	A/G		5:24.98-26.16	G	A
5	25720042	rs221483332	A/G		5:24.98-26.16	A	G
5	25720171	rs232358753	C/T		5:24.98-26.16	T	C
5	25720280	rs235712128	A/G		5:24.98-26.16	G	A
5	25720299	rs214787121	G/T		5:24.98-26.16	T	G
5	25720335	rs250936369	C/T		5:24.98-26.16	C	T
5	25720341	rs221450265	C/T		5:24.98-26.16	C	T
5	25720351	rs260749173	A/G		5:24.98-26.16	A	G
5	25720480	rs226071096	C/T		5:24.98-26.16	T	C
5	25720496	rs237498266	A/G		5:24.98-26.16	A	G
5	25720516	rs258185942	A/T		5:24.98-26.16	A	T
5	25720644	rs580442785	C/T		5:24.98-26.16	T	C
5	25720673	rs583902495	A/T		5:24.98-26.16	A	T
5	25720703	rs260278303	A/G		5:24.98-26.16	A	G
5	25720899	rs587280999	A/G		5:24.98-26.16	G	A
5	25720980	rs581163679	A/G		5:24.98-26.16	G	A
5	25721009	rs216635170	C/T		5:24.98-26.16	C	T
5	25721023	rs237595031	A/G		5:24.98-26.16	G	A
5	25721045	rs583415084	A/T		5:24.98-26.16	A	T
5	25721130	rs264025401	C/T		5:24.98-26.16	C	T
5	25721151	rs230481988	C/T		5:24.98-26.16	T	C
5	25721207	rs248071842	C/T		5:24.98-26.16	C	T
5	25721279	rs237410388	A/G		5:24.98-26.16	A	G
5	25721359	rs258112090	C/T		5:24.98-26.16	C	T
5	25721410	rs224142729	C/T		5:24.98-26.16	C	T
5	25721415	rs248442564	A/G		5:24.98-26.16	G	A
5	25721424	rs265936502	A/T		5:24.98-26.16	T	A
5	25721433	rs229036834	C/T		5:24.98-26.16	T	C
5	25721461	rs258603873	C/G/T		5:24.98-26.16	C	T
5	25721484	rs226098341	C/T		5:24.98-26.16	T	C
5	25721488	rs247503832	C/G		5:24.98-26.16	G	C
5	25721569	rs243481768	C/T		5:24.98-26.16	C	T
5	25721645	rs219861925	C/T		5:24.98-26.16	C	T
5	25721793	rs581702219	C/G		5:24.98-26.16	G	C
5	25721899	rs263261488	G/T		5:24.98-26.16	G	T
5	25721950	rs48253398	C/G		5:24.98-26.16	G	C
5	25721979	rs221128829	C/T		5:24.98-26.16	T	C
5	25721989	rs237265020	A/G		5:24.98-26.16	A	G
5	25722038	rs258542952	A/G		5:24.98-26.16	A	G
5	25722043	rs225939852	A/G		5:24.98-26.16	G	A
5	25722088	rs247543491	C/T		5:24.98-26.16	T	C
5	25722117	rs48961140	C/T		5:24.98-26.16	T	C
5	25722146	rs51718630	C/T		5:24.98-26.16	T	C
5	25722171	rs45972652	A/G		5:24.98-26.16	G	A
5	25722203	rs51830868	A/T		5:24.98-26.16	T	A
5	25722245	rs49875549	C/T		5:24.98-26.16	C	T
5	25722389	rs33496683	C/T		5:24.98-26.16	T	C
5	25722395	rs29683688	A/C		5:24.98-26.16	A	C
5	25722446	rs29822909	C/T		5:24.98-26.16	T	C
5	25722489	rs33397410	C/G		5:24.98-26.16	C	G
5	25722848	rs225056285	C/T		5:24.98-26.16	C	T
5	25722861	rs33387068	C/T		5:24.98-26.16	T	C
5	25722878	rs215413439	A/G		5:24.98-26.16	A	G
5	25722927	rs29817195	C/T		5:24.98-26.16	T	C
5	25722996	rs212874281	C/T		5:24.98-26.16	C	T
5	25723018	rs252137160	A/G		5:24.98-26.16	A	G
5	25723095	rs246505597	A/G		5:24.98-26.16	G	A
5	25723291	rs226903408	A/G		5:24.98-26.16	A	G
5	25723295	rs50143732	A/C		5:24.98-26.16	A	C
5	25723504	rs47261004	C/T		5:24.98-26.16	C	T
5	25723509	rs252799550	G/T		5:24.98-26.16	T	G
5	25723667	rs245751133	A/C/T		5:24.98-26.16	C	T
5	25723770	rs580555246	A/G		5:24.98-26.16	G	A
5	25725225	rs581813082	A/G	I:LOC105247061	5:24.98-26.16	A	G
5	25725262	rs578856361	A/G	I:LOC105247061	5:24.98-26.16	G	A
5	25725361	rs581867205	C/T	I:LOC105247061	5:24.98-26.16	T	C
5	25725534	rs232263696	A/C/T	I:LOC105247061	5:24.98-26.16	T	A
5	25725576	rs585694415	C/T	I:LOC105247061	5:24.98-26.16	C	T
5	25725815	rs241730380	C/T	I:LOC105247061	5:24.98-26.16	C	T
5	25725886	rs47777628	A/G	I:LOC105247061	5:24.98-26.16	G	A
5	25725960	rs47626669	A/G	I:LOC105247061	5:24.98-26.16	A	G
5	25726015	rs46831534	A/T	I:LOC105247061	5:24.98-26.16	T	A
5	25726064	rs247646117	C/T	I:LOC105247061	5:24.98-26.16	C	T
5	25726080	rs264434230	A/G	I:LOC105247061	5:24.98-26.16	G	A
5	25726095	rs228352882	A/G	I:LOC105247061	5:24.98-26.16	A	G
5	25726100	rs243168346	A/G	I:LOC105247061	5:24.98-26.16	A	G
5	25726108	rs212113898	C/T	I:LOC105247061	5:24.98-26.16	C	T
5	25726109	rs226269265	C/T	I:LOC105247061	5:24.98-26.16	T	C
5	25726177	rs238187925	A/G	I:LOC105247061	5:24.98-26.16	G	A
5	25726182	rs264358578	G/T	I:LOC105247061	5:24.98-26.16	T	G
5	25726200	rs581492675	C/T	I:LOC105247061	5:24.98-26.16	C	T
5	25726232	rs217822899	C/T	I:LOC105247061	5:24.98-26.16	C	T
5	25726663	rs50800540	G/T		5:24.98-26.16	G	T
5	25726730	rs51941755	C/G		5:24.98-26.16	G	C
5	25726942	rs52027586	A/G		5:24.98-26.16	G	A
5	25727064	rs224779417	A/T		5:24.98-26.16	T	A
5	25727073	rs239646535	A/G		5:24.98-26.16	G	A
5	25727238	rs51038208	C/T		5:24.98-26.16	C	T
5	25727272	rs51918780	A/G		5:24.98-26.16	A	G
5	25727446	rs265724049	C/T		5:24.98-26.16	C	T
5	25727448	rs231820204	C/T		5:24.98-26.16	C	T
5	25727577	rs260772310	C/T		5:24.98-26.16	T	C
5	25727595	rs51759925	C/T		5:24.98-26.16	T	C
5	25727641	rs33043537	A/G/T		5:24.98-26.16	A	G
5	25727847	rs48054174	A/C		5:24.98-26.16	C	A
5	25727861	rs46898852	A/G		5:24.98-26.16	G	A
5	25727919	rs224344051	A/C/T		5:24.98-26.16	C	A
5	25728124	rs47251023	A/G		5:24.98-26.16	A	G
5	25728362	rs51504317	C/G		5:24.98-26.16	G	C
5	25728442	rs216481746	C/T		5:24.98-26.16	C	T
5	25728457	rs214939817	C/T		5:24.98-26.16	T	C
5	25728538	rs237335158	C/T		5:24.98-26.16	T	C
5	25728549	rs230601141	C/T		5:24.98-26.16	C	T
5	25728557	rs265612465	C/T		5:24.98-26.16	C	T
5	25728915	rs222729927	C/T		5:24.98-26.16	C	T
5	25728923	rs249515760	C/T		5:24.98-26.16	C	T
5	25728942	rs254964250	A/T		5:24.98-26.16	T	A
5	25729006	rs241992469	C/T		5:24.98-26.16	C	T
5	25729007	rs49865411	C/G		5:24.98-26.16	C	G
5	25729048	rs229544935	A/G		5:24.98-26.16	G	A
5	25729062	rs258112427	A/C		5:24.98-26.16	C	A
5	25729063	rs215480563	A/G		5:24.98-26.16	A	G
5	25729066	rs236362567	A/T		5:24.98-26.16	T	A
5	25729247	rs263052630	A/G		5:24.98-26.16	G	A
5	25729257	rs223028757	C/T		5:24.98-26.16	T	C
5	25729273	rs241075554	C/T		5:24.98-26.16	T	C
5	25729307	rs243641637	A/G		5:24.98-26.16	A	G
5	25729438	rs212876161	C/T		5:24.98-26.16	C	T
5	25729448	rs256377298	G/T		5:24.98-26.16	T	G
5	25729450	rs213787143	G/T		5:24.98-26.16	T	G
5	25729451	rs241158885	A/G		5:24.98-26.16	G	A
5	25729471	rs258855450	A/G		5:24.98-26.16	G	A
5	25729473	rs217427643	A/G		5:24.98-26.16	A	G
5	25729520	rs46819921	C/T		5:24.98-26.16	T	C
5	25729886	rs49311255	C/T		5:24.98-26.16	C	T
5	25729940	rs51245665	A/G		5:24.98-26.16	A	G
5	25729996	rs48874026	C/T		5:24.98-26.16	T	C
5	25730027	rs257485415	C/T		5:24.98-26.16	T	C
5	25730149	rs582488361	C/T		5:24.98-26.16	C	T
5	25730162	rs585799991	C/T		5:24.98-26.16	T	C
5	25730163	rs579824404	A/G		5:24.98-26.16	G	A
5	25730175	rs252478543	C/T		5:24.98-26.16	T	C
5	25730211	rs241753867	C/T		5:24.98-26.16	T	C
5	25730224	rs583269311	C/T		5:24.98-26.16	T	C
5	25730237	rs256557814	C/T		5:24.98-26.16	T	C
5	25730265	rs585434564	C/T		5:24.98-26.16	C	T
5	25730283	rs580520517	A/C		5:24.98-26.16	C	A
5	25730304	rs227544073	A/G		5:24.98-26.16	G	A
5	25730332	rs246709282	A/G		5:24.98-26.16	A	G
5	25730376	rs233023987	C/T		5:24.98-26.16	T	C
5	25730384	rs245349122	A/T		5:24.98-26.16	T	A
5	25730442	rs259904845	A/T		5:24.98-26.16	T	A
5	25730449	rs243281480	A/C		5:24.98-26.16	C	A
5	25730508	rs212453060	A/G		5:24.98-26.16	A	G
5	25730517	rs237320550	A/G		5:24.98-26.16	A	G
5	25730541	rs255585306	C/T		5:24.98-26.16	C	T
5	25730583	rs217355315	A/G		5:24.98-26.16	G	A
5	25730615	rs581229719	A/G		5:24.98-26.16	G	A
5	25730654	rs240400548	C/T		5:24.98-26.16	T	C
5	25730658	rs252508327	C/G		5:24.98-26.16	G	C
5	25730689	rs223210686	C/T		5:24.98-26.16	C	T
5	25730736	rs250234363	C/G		5:24.98-26.16	G	C
5	25730813	rs265029171	A/T		5:24.98-26.16	T	A
5	25730817	rs224959687	C/G		5:24.98-26.16	G	C
5	25730974	rs259840195	A/C		5:24.98-26.16	C	A
5	25731025	rs583628946	C/T		5:24.98-26.16	C	T
5	25731027	rs243131614	A/G		5:24.98-26.16	A	G
5	25731041	rs261642526	G/T		5:24.98-26.16	G	T
5	25731070	rs231351082	A/T		5:24.98-26.16	T	A
5	25731111	rs587174161	C/G		5:24.98-26.16	C	G
5	25731180	rs250997409	C/T		5:24.98-26.16	T	C
5	25731302	rs581043828	C/T		5:24.98-26.16	T	C
5	25731341	rs217449122	C/T		5:24.98-26.16	T	C
5	25731411	rs234253976	A/G		5:24.98-26.16	A	G
5	25731427	rs249222845	C/T		5:24.98-26.16	T	C
5	25731547	rs220114963	A/T		5:24.98-26.16	T	A
5	25731672	rs259877069	A/G		5:24.98-26.16	A	G
5	25731681	rs221922879	A/G		5:24.98-26.16	A	G
5	25731703	rs236795293	C/T		5:24.98-26.16	C	T
5	25731755	rs264662864	C/T		5:24.98-26.16	T	C
5	25731962	rs582929564	A/T		5:24.98-26.16	A	T
5	25732010	rs581171597	A/G		5:24.98-26.16	A	G
5	25732196	rs263709243	C/T		5:24.98-26.16	T	C
5	25732202	rs227669715	A/G		5:24.98-26.16	G	A
5	25732451	rs222998369	A/C		5:24.98-26.16	A	C
5	25732788	rs50675433	G/T		5:24.98-26.16	G	T
5	25732824	rs579011487	A/C		5:24.98-26.16	A	C
5	25732873	rs232624235	G/T		5:24.98-26.16	G	T
5	25732934	rs48628574	G/T		5:24.98-26.16	G	T
5	25733201	rs29509805	C/G		5:24.98-26.16	G	C
5	25733268	rs29570972	A/C		5:24.98-26.16	C	A
5	25733281	rs47492871	A/G		5:24.98-26.16	A	G
5	25733343	rs29500347	C/G		5:24.98-26.16	C	G
5	25733362	rs33531722	A/T		5:24.98-26.16	T	A
5	25733486	rs260772328	C/T		5:24.98-26.16	T	C
5	25733495	rs219144320	A/G		5:24.98-26.16	A	G
5	25733653	rs257709163	C/T		5:24.98-26.16	C	T
5	25733657	rs226635286	G/T		5:24.98-26.16	G	T
5	25733820	rs236150140	C/T		5:24.98-26.16	T	C
5	25733935	rs49611558	A/G		5:24.98-26.16	G	A
5	25734291	rs247256201	C/T		5:24.98-26.16	T	C
5	25734448	rs49323255	A/G		5:24.98-26.16	A	G
5	25734619	rs49048222	C/T		5:24.98-26.16	C	T
5	25734766	rs585424439	A/T		5:24.98-26.16	A	T
5	25734880	rs586576015	C/T		5:24.98-26.16	T	C
5	25734916	rs240952886	A/T		5:24.98-26.16	A	T
5	25734919	rs265222378	C/T		5:24.98-26.16	T	C
5	25734954	rs215180735	G/T		5:24.98-26.16	G	T
5	25734956	rs229172306	A/G		5:24.98-26.16	A	G
5	25735008	rs51180181	A/G		5:24.98-26.16	G	A
5	25735105	rs233832230	A/C/G		5:24.98-26.16	G	A
5	25735132	rs241127139	C/T		5:24.98-26.16	C	T
5	25735441	rs227789224	C/T		5:24.98-26.16	C	T
5	25735545	rs233689876	C/G		5:24.98-26.16	G	C
5	25735567	rs217544912	C/T		5:24.98-26.16	T	C
5	25735614	rs580719412	A/T		5:24.98-26.16	A	T
5	25735621	rs585283561	C/T		5:24.98-26.16	T	C
5	25735622	rs220522224	A/G		5:24.98-26.16	A	G
5	25735628	rs234343877	C/T		5:24.98-26.16	T	C
5	25735638	rs262249052	C/T		5:24.98-26.16	T	C
5	25735744	rs223398920	A/G		5:24.98-26.16	G	A
5	25735939	rs49899076	C/G		5:24.98-26.16	G	C
5	25736114	rs51323533	A/G		5:24.98-26.16	A	G
5	25736340	rs51466855	A/T		5:24.98-26.16	T	A
5	25736878	rs49080325	A/C		5:24.98-26.16	C	A
5	25737003	rs49501365	C/T		5:24.98-26.16	T	C
5	25737922	rs221423611	A/G		5:24.98-26.16	G	A
5	25738160	rs48291669	C/G		5:24.98-26.16	G	C
5	25738463	rs49578747	A/C		5:24.98-26.16	C	A
5	25738765	rs47393215	C/T		5:24.98-26.16	C	T
5	25738793	rs249536512	A/G		5:24.98-26.16	A	G
5	25738808	rs211947616	C/T		5:24.98-26.16	T	C
5	25738821	rs231889886	C/T		5:24.98-26.16	T	C
5	25738853	rs215848549	A/G		5:24.98-26.16	A	G
5	25738855	rs232741036	C/T		5:24.98-26.16	C	T
5	25739144	rs239123096	A/G		5:24.98-26.16	G	A
5	25739162	rs260096611	C/T		5:24.98-26.16	C	T
5	25739209	rs243011535	A/C		5:24.98-26.16	C	A
5	25739232	rs266028233	C/T		5:24.98-26.16	T	C
5	25739235	rs229260088	A/C		5:24.98-26.16	C	A
5	25739240	rs253589368	C/T		5:24.98-26.16	T	C
5	25739553	rs51279754	C/T		5:24.98-26.16	T	C
5	25739672	rs235403404	C/G		5:24.98-26.16	G	C
5	25740295	rs48920817	C/T		5:24.98-26.16	C	T
5	25740436	rs221569151	C/T		5:24.98-26.16	C	T
5	25740666	rs51927766	A/G		5:24.98-26.16	G	A
5	25740774	rs48562246	G/T		5:24.98-26.16	T	G
5	25741056	rs214396001	A/C		5:24.98-26.16	C	A
5	25741057	rs225693317	C/G		5:24.98-26.16	G	C
5	25741058	rs247319322	A/G		5:24.98-26.16	G	A
5	25741152	rs213442218	C/G		5:24.98-26.16	G	C
5	25741231	rs29629081	A/C/T		5:24.98-26.16	T	C
5	25741257	rs240365947	C/T		5:24.98-26.16	C	T
5	25741259	rs223927038	C/T		5:24.98-26.16	C	T
5	25741265	rs250750717	G/T		5:24.98-26.16	G	T
5	25741284	rs263916297	C/G		5:24.98-26.16	C	G
5	25741297	rs237072700	C/T		5:24.98-26.16	C	T
5	25741423	rs259046427	A/G		5:24.98-26.16	G	A
5	25741427	rs233973380	A/G		5:24.98-26.16	G	A
5	25741578	rs46664305	C/G		5:24.98-26.16	G	C
5	25741738	rs263172489	A/G		5:24.98-26.16	A	G
5	25741741	rs234922653	A/G		5:24.98-26.16	A	G
5	25741760	rs50574819	A/G		5:24.98-26.16	G	A
5	25741828	rs47435246	A/G		5:24.98-26.16	G	A
5	25741858	rs50495695	C/T		5:24.98-26.16	T	C
5	25741932	rs219763972	C/T		5:24.98-26.16	T	C
5	25741940	rs256660392	C/T		5:24.98-26.16	T	C
5	25741947	rs220732844	C/T		5:24.98-26.16	T	C
5	25742003	rs251830005	A/G		5:24.98-26.16	G	A
5	25742029	rs241175665	C/T		5:24.98-26.16	T	C
5	25742051	rs262802243	C/T		5:24.98-26.16	T	C
5	25742119	rs226685152	A/C/T		5:24.98-26.16	T	A
5	25742227	rs587185211	A/G		5:24.98-26.16	G	A
5	25742231	rs581134095	A/G		5:24.98-26.16	G	A
5	25742511	rs50377068	A/C		5:24.98-26.16	A	C
5	25742540	rs252572605	A/C		5:24.98-26.16	A	C
5	25742586	rs233366924	C/T		5:24.98-26.16	C	T
5	25742587	rs29633731	A/G		5:24.98-26.16	A	G
5	25742599	rs229681363	A/G		5:24.98-26.16	G	A
5	25742660	rs234510334	A/C		5:24.98-26.16	C	A
5	25742688	rs33270381	C/T		5:24.98-26.16	T	C
5	25745143	rs253826898	C/G		5:24.98-26.16	G	C
5	25746231	rs216345118	G/T		5:24.98-26.16	T	G
5	25746361	rs582210909	C/T		5:24.98-26.16	T	C
5	25747828	rs259008379	A/G		5:24.98-26.16	G	A
5	25749457	rs258476172	C/T		5:24.98-26.16	T	C
5	25749474	rs234336088	A/G		5:24.98-26.16	A	G
5	25749497	rs218056934	C/G		5:24.98-26.16	C	G
5	25749514	rs265124028	A/G		5:24.98-26.16	A	G
5	25749523	rs225100725	A/G		5:24.98-26.16	A	G
5	25749565	rs264579094	A/C		5:24.98-26.16	C	A
5	25749567	rs228756434	C/T		5:24.98-26.16	T	C
5	25749568	rs244642706	G/T		5:24.98-26.16	G	T
5	25749605	rs49823144	A/G		5:24.98-26.16	A	G
5	25749669	rs238413362	C/T		5:24.98-26.16	T	C
5	25749777	rs232203740	C/T		5:24.98-26.16	C	T
5	25749814	rs257113562	C/T		5:24.98-26.16	C	T
5	25749820	rs225297459	C/G		5:24.98-26.16	G	C
5	25749855	rs245561397	C/T		5:24.98-26.16	T	C
5	25749926	rs238305851	A/C		5:24.98-26.16	C	A
5	25749949	rs226892399	A/G		5:24.98-26.16	G	A
5	25749956	rs246506569	C/T		5:24.98-26.16	C	T
5	25750100	rs228277806	C/T		5:24.98-26.16	C	T
5	25750530	rs216819818	A/G		5:24.98-26.16	G	A
5	25750684	rs47038309	C/T		5:24.98-26.16	T	C
5	25750891	rs33049711	A/G		5:24.98-26.16	A	G
5	25750907	rs247383664	C/T		5:24.98-26.16	T	C
5	25750920	rs259638803	C/T		5:24.98-26.16	T	C
5	25750989	rs211988604	C/T		5:24.98-26.16	C	T
5	25751003	rs250715567	C/T		5:24.98-26.16	C	T
5	25751297	rs223782364	G/T		5:24.98-26.16	G	T
5	25751342	rs224613914	A/G		5:24.98-26.16	G	A
5	25751371	rs244793943	C/T		5:24.98-26.16	C	T
5	25751422	rs221750791	C/T		5:24.98-26.16	C	T
5	25751468	rs236492915	A/G		5:24.98-26.16	A	G
5	25751733	rs230795299	A/G		5:24.98-26.16	G	A
5	25751737	rs255046642	A/G		5:24.98-26.16	G	A
5	25752099	rs33424790	G/T		5:24.98-26.16	T	G
5	25752727	rs33659002	A/C		5:24.98-26.16	A	C
5	25754071	rs47261763	C/T		5:24.98-26.16	C	T
5	25754792	rs48327334	C/T		5:24.98-26.16	C	T
5	25755212	rs29564245	A/G		5:24.98-26.16	G	A
5	25755336	rs33467765	A/G		5:24.98-26.16	G	A
5	25755395	rs51367134	A/G		5:24.98-26.16	G	A
5	25757370	rs29525602	A/G		5:24.98-26.16	A	G
5	25759205	rs237077201	C/T		5:24.98-26.16	C	T
5	25763592	rs228213536	A/G/T	I:Actr3b	5:24.98-26.16	G	T
5	25764583	rs212740792	A/T	I:Actr3b	5:24.98-26.16	A	T
5	25772482	rs245141793	A/G	I:Actr3b I:LOC105247062	5:24.98-26.16	A	G
5	25773916	rs45693767	A/G	I:Actr3b I:LOC105247062	5:24.98-26.16	G	A
5	25775554	rs242343117	A/C/T	I:Actr3b I:LOC105247062	5:24.98-26.16	C	A
5	25779146	rs252408363	C/T	I:Actr3b	5:24.98-26.16	C	T
5	25780288	rs49892509	C/T	I:Actr3b	5:24.98-26.16	C	T
5	25780419	rs33626809	C/T	I:Actr3b	5:24.98-26.16	T	C
5	25783464	rs33423432	C/T	I:Actr3b	5:24.98-26.16	T	C
5	25784908	rs47497543	C/G	I:Actr3b	5:24.98-26.16	C	G
5	25786378	rs246334392	C/T	I:Actr3b	5:24.98-26.16	C	T
5	25787083	rs220979765	C/T	I:Actr3b	5:24.98-26.16	C	T
5	25788143	rs51739820	C/T	I:Actr3b	5:24.98-26.16	T	C
5	25790562	rs257752985	A/G	I:Actr3b	5:24.98-26.16	G	A
5	25792112	rs29822293	G/T	I:Actr3b	5:24.98-26.16	T	G
5	25801199	rs231632319	C/T	I:Actr3b	5:24.98-26.16	C	T
5	25835790	rs241277610	A/G	I:Actr3b	5:24.98-26.16	A	G
5	25841581	rs29776259	C/T	I:Actr3b	5:24.98-26.16	T	C
5	25853485	rs221368446	A/T		5:24.98-26.16	T	A
5	25855349	rs33288525	C/T		5:24.98-26.16	T	C
5	25865438	rs230571625	C/T		5:24.98-26.16	C	T
5	25901120	rs33498786	A/G		5:24.98-26.16	A	G
5	25902226	rs265235475	A/G		5:24.98-26.16	G	A
5	25906114	rs46016674	C/G		5:24.98-26.16	C	G
5	25907608	rs244694940	C/T		5:24.98-26.16	C	T
5	25907635	rs46058179	A/G		5:24.98-26.16	A	G
5	25907650	rs254461970	C/T		5:24.98-26.16	T	C
5	25909017	rs52483855	A/G		5:24.98-26.16	A	G
5	25909188	rs587226757	C/T		5:24.98-26.16	T	C
5	25910268	rs221792315	C/T		5:24.98-26.16	C	T
5	25910450	rs219776186	A/G		5:24.98-26.16	G	A
5	25910584	rs241619016	C/T		5:24.98-26.16	C	T
5	25911165	rs583123349	A/T		5:24.98-26.16	T	A
5	25911954	rs243188710	A/G		5:24.98-26.16	A	G
5	25912461	rs578268746	A/T		5:24.98-26.16	A	T
5	25912589	rs213496228	C/G		5:24.98-26.16	C	G
5	25913519	rs255991159	A/G		5:24.98-26.16	G	A
5	25913551	rs225198344	A/T		5:24.98-26.16	T	A
5	25913783	rs579485579	A/G		5:24.98-26.16	G	A
5	25913819	rs587035199	C/T		5:24.98-26.16	T	C
5	25913942	rs584572170	A/G		5:24.98-26.16	A	G
5	25914189	rs578500494	A/G		5:24.98-26.16	G	A
5	25914223	rs581723923	A/G		5:24.98-26.16	A	G
5	25914380	rs580098593	A/G		5:24.98-26.16	A	G
5	25914485	rs585807467	A/T		5:24.98-26.16	T	A
5	25914576	rs583816276	C/T		5:24.98-26.16	C	T
5	25914584	rs587268235	C/T		5:24.98-26.16	C	T
5	25915472	rs29633157	A/T		5:24.98-26.16	A	T
5	25915522	rs33381916	A/T		5:24.98-26.16	T	A
5	25915839	rs219166397	C/T		5:24.98-26.16	T	C
5	25916102	rs582127121	C/T		5:24.98-26.16	C	T
5	25916582	rs29570560	A/G		5:24.98-26.16	A	G
5	25916667	rs586481876	C/T		5:24.98-26.16	C	T
5	25916852	rs29566738	A/T		5:24.98-26.16	A	T
5	25916934	rs583902032	C/T		5:24.98-26.16	C	T
5	25917101	rs49292869	A/C		5:24.98-26.16	C	A
5	25917177	rs586162531	A/G		5:24.98-26.16	A	G
5	25917222				5:24.98-26.16	C	T
5	25917587				5:24.98-26.16	T	G
5	25926449	rs47219959	A/C		5:24.98-26.16	A	C
5	25926465	rs45657372	C/T		5:24.98-26.16	T	C
5	25943706				5:24.98-26.16	G	A
5	25944615	rs580935017	A/C		5:24.98-26.16	C	A
5	25944803	rs582845041	G/T		5:24.98-26.16	G	T
5	25944828	rs584780206	A/C		5:24.98-26.16	A	C
5	25945450	rs587099190	A/T		5:24.98-26.16	T	A
5	25952704	rs586518403	C/G	I:Gm21671	5:24.98-26.16	G	C
5	25953648	rs585990142	A/G/T	I:Gm21671	5:24.98-26.16	T	A
5	25956522				5:24.98-26.16	C	T
5	25956587				5:24.98-26.16	A	T
5	25956609				5:24.98-26.16	C	A
5	25956613				5:24.98-26.16	C	A
5	25956614				5:24.98-26.16	A	G
5	25956617				5:24.98-26.16	G	C
5	25956678	rs586475915	C/T		5:24.98-26.16	T	C
5	25956699	rs580556813	A/C/T		5:24.98-26.16	A	C
5	25956742	rs580184708	C/G		5:24.98-26.16	C	G
5	25956996	rs581948042	A/C		5:24.98-26.16	A	C
5	25956997	rs584343471	A/G/T		5:24.98-26.16	G	T
5	25957020	rs578312033	A/C/G		5:24.98-26.16	C	A
5	25957028	rs582969490	A/C/G		5:24.98-26.16	G	A
5	25957048	rs586317423	G/T		5:24.98-26.16	T	G
5	25957070	rs579858347	C/T		5:24.98-26.16	C	T
5	25959979	rs581002732	A/C		5:24.98-26.16	A	C
5	25961433	rs584037410	A/C		5:24.98-26.16	A	C
5	25961820	rs579224604	A/G		5:24.98-26.16	A	G
5	25961825	rs584954379	A/C		5:24.98-26.16	A	C
5	25968795				5:24.98-26.16	A	T
5	25969020	rs584592645	A/G	Cs:Gm21680:D:195	5:24.98-26.16	A	G
5	25970625				5:24.98-26.16	C	G
5	25970727	rs583850821	A/G	I:Gm21680	5:24.98-26.16	A	G
5	25971082	rs583583379	A/C	I:Gm21680	5:24.98-26.16	A	C
5	25973058				5:24.98-26.16	T	C
5	25975055				5:24.98-26.16	T	A
5	25986748	rs586174418	A/G	I:Gm21680 I:Gm21698	5:24.98-26.16	A	G
5	25986892				5:24.98-26.16	A	G
5	25988097	rs584429869	C/G/T	I:Gm21680 I:Gm21698	5:24.98-26.16	G	C
5	25989790	rs584277293	A/G/T	I:Gm21680	5:24.98-26.16	A	G
5	25990185				5:24.98-26.16	G	A
5	25995366	rs585430056	A/G		5:24.98-26.16	A	G
5	25997821	rs256710026	A/C		5:24.98-26.16	C	A
5	26000165				5:24.98-26.16	G	T
5	26001982				5:24.98-26.16	A	G
5	26002855	rs52215747	C/G	I:Gm1979	5:24.98-26.16	C	G
5	26005557	rs48587543	A/G	I:Gm1979 I:LOC105247063	5:24.98-26.16	G	A
5	26015767	rs578537969	A/G	I:LOC105247063	5:24.98-26.16	G	A
5	26017942	rs231483641	G/T	U3:Speer4a I:LOC105247063	5:24.98-26.16	G	T
5	26017995	rs263485118	A/T	U3:Speer4a I:LOC105247063	5:24.98-26.16	A	T
5	26019855	rs242332247	C/T	I:Gm5862 I:Speer4a I:LOC105247063	5:24.98-26.16	T	C
5	26019997	rs864313822	A/T	I:Gm5862 I:Speer4a I:LOC105247063	5:24.98-26.16	A	T
5	26020691				5:24.98-26.16	A	C
5	26024880	rs47807709	A/T	U5:Speer4a	5:24.98-26.16	T	A
5	26024885	rs108765069	A/G	U5:Speer4a	5:24.98-26.16	A	G
5	26025129	rs585022895	G/T	U5:Speer4a I:Speer4a	5:24.98-26.16	G	T
5	26025138	rs578908288	A/G	U5:Speer4a I:Speer4a	5:24.98-26.16	G	A
5	26025140	rs582342198	A/T	U5:Speer4a I:Speer4a	5:24.98-26.16	A	T
5	26027309	rs108910407	A/T	I:Speer4a	5:24.98-26.16	T	A
5	26027327	rs583103558	A/G	I:Speer4a	5:24.98-26.16	G	A
5	26027370	rs585545472	G/T	I:Speer4a	5:24.98-26.16	G	T
5	26027381	rs52303352	C/T	I:Speer4a	5:24.98-26.16	T	C
5	26027637	rs586720629	A/G	I:Speer4a	5:24.98-26.16	A	G
5	26027992	rs582785870	C/G	I:Speer4a	5:24.98-26.16	G	C
5	26028379	rs51406722	C/G/T	I:Speer4a	5:24.98-26.16	T	G
5	26028601	rs108689034	G/T	I:Speer4a	5:24.98-26.16	G	T
5	26030787	rs583579147	C/T	I:Speer4a	5:24.98-26.16	C	T
5	26035202				5:24.98-26.16	T	A
5	26036129	rs583374928	G/T	I:Speer4a	5:24.98-26.16	G	T
5	26037041	rs582344544	G/T	I:Speer4a	5:24.98-26.16	T	G
5	26037159	rs584647257	A/G	I:Speer4a	5:24.98-26.16	G	A
5	26037540	rs52177130	C/G	I:Speer4a	5:24.98-26.16	C	G
5	26037876	rs49575448	C/T	I:Speer4a	5:24.98-26.16	T	C
5	26038793	rs582932016	C/T	I:Speer4a	5:24.98-26.16	T	C
5	26038915	rs580522465	G/T	I:Speer4a	5:24.98-26.16	T	G
5	26039399	rs32295712	C/T	Cn:Speer4a:ND:29 I:Speer4a	5:24.98-26.16	T	C
5	26039443				5:24.98-26.16	G	A
5	26039675	rs583549892	A/G	I:Speer4a U5:Speer4a	5:24.98-26.16	A	G
5	26040817	rs31009574	C/G	I:Speer4a U5:Speer4a	5:24.98-26.16	G	C
5	26041867	rs108371529	C/T	U5:Speer4a I:Speer4a	5:24.98-26.16	T	C
5	26041924	rs30734772	A/C	U5:Speer4a I:Speer4a	5:24.98-26.16	G	T
5	26042523	rs32299015	C/G		5:24.98-26.16	G	C
5	26043882	rs584798069	A/T		5:24.98-26.16	T	A
5	26043926	rs52552151	C/G		5:24.98-26.16	C	G
5	26044207	rs256859700	C/T		5:24.98-26.16	C	T
5	26046883	rs580572058	C/T		5:24.98-26.16	T	C
5	26046951	rs30902360	A/G		5:24.98-26.16	C	T
5	26048151	rs582497256	A/T		5:24.98-26.16	A	T
5	26048185	rs584517962	A/T		5:24.98-26.16	A	T
5	26048207	rs578752752	C/T		5:24.98-26.16	T	C
5	26048322	rs585647547	C/T		5:24.98-26.16	T	C
5	26048605	rs580246744	C/G		5:24.98-26.16	C	G
5	26048606	rs46218561	A/G/T		5:24.98-26.16	A	G
5	26049420	rs108646473	A/C		5:24.98-26.16	A	C
5	26050024	rs30884263	A/G	U3:Gm7347	5:24.98-26.16	T	C
5	26050025	rs30669165	G/T	U3:Gm7347	5:24.98-26.16	A	C
5	26050566	rs582927578	C/T	U3:Gm7347	5:24.98-26.16	C	T
5	26050567	rs585959420	C/T	U3:Gm7347	5:24.98-26.16	T	C
5	26051496	rs51570231	C/G	U3:Gm7347	5:24.98-26.16	G	C
5	26052276	rs49866461	C/G	U3:Gm7347	5:24.98-26.16	G	C
5	26053234	rs48325003	A/C/T	U3:Gm7347	5:24.98-26.16	A	C
5	26060312	rs45725799	A/C		5:24.98-26.16	C	A
5	26060356	rs108772819	C/T		5:24.98-26.16	T	C
5	26060387	rs46584454	A/G		5:24.98-26.16	G	A
5	26064384	rs583510989	C/T		5:24.98-26.16	T	C
5	26066113	rs49527664	A/G		5:24.98-26.16	A	G
5	26067925				5:24.98-26.16	T	G
5	26068667	rs51320599	C/T	I:Gm10471	5:24.98-26.16	T	C
5	26069805	rs47077742	C/T	I:Gm10471	5:24.98-26.16	C	T
5	26069945	rs46680536	A/T	I:Gm10471	5:24.98-26.16	T	A
5	26069983	rs49346963	A/T	I:Gm10471	5:24.98-26.16	A	T
5	26070315	rs50708171	A/T	I:Gm10471	5:24.98-26.16	A	T
5	26070352	rs47586597	C/T	I:Gm10471	5:24.98-26.16	T	C
5	26070554	rs48649047	C/T	I:Gm10471	5:24.98-26.16	T	C
5	26070595	rs266217158	C/T	I:Gm10471	5:24.98-26.16	C	T
5	26070613	rs50382222	A/G	I:Gm10471	5:24.98-26.16	A	G
5	26070739	rs243469598	C/T	I:Gm10471	5:24.98-26.16	T	C
5	26070837	rs49462939	A/G/T	I:Gm10471	5:24.98-26.16	T	A
5	26070917	rs50986973	A/C	I:Gm10471	5:24.98-26.16	A	C
5	26071004	rs51863440	A/C	I:Gm10471	5:24.98-26.16	A	C
5	26071921	rs583024338	A/C/T	I:Gm10471	5:24.98-26.16	A	C
5	26071944	rs587480890	C/T	I:Gm10471	5:24.98-26.16	T	C
5	26073005	rs581122409	C/T	I:Gm10471	5:24.98-26.16	C	T
5	26073055	rs584344703	A/G	I:Gm10471	5:24.98-26.16	G	A
5	26073624				5:24.98-26.16	G	C
5	26075185	rs50439538	G/T	I:Gm10471	5:24.98-26.16	T	G
5	26075191	rs264510234	A/G	I:Gm10471	5:24.98-26.16	G	A
5	26075360	rs30874693	G/T	I:Gm10471	5:24.98-26.16	T	G
5	26075873	rs30579086	C/T	I:Gm10471	5:24.98-26.16	C	T
5	26075980	rs582230889	G/T	I:Gm10471	5:24.98-26.16	T	G
5	26076376	rs30957492	C/T	I:Gm10471	5:24.98-26.16	C	T
5	26076384	rs582714465	A/C	I:Gm10471	5:24.98-26.16	C	A
5	26076411	rs30783323	C/T	I:Gm10471	5:24.98-26.16	T	C
5	26076446	rs30627923	C/T	I:Gm10471	5:24.98-26.16	T	C
5	26077012	rs579156112	C/T	I:Gm10471	5:24.98-26.16	T	C
5	26077153	rs46604970	A/T	I:Gm10471	5:24.98-26.16	A	T
5	26077157	rs50097540	A/T	I:Gm10471	5:24.98-26.16	T	A
5	26077275	rs47290524	G/T	I:Gm10471	5:24.98-26.16	T	G
5	26077523	rs46017176	C/T	I:Gm10471	5:24.98-26.16	T	C
5	26077535	rs47604751	A/C	I:Gm10471	5:24.98-26.16	C	A
5	26078284	rs49939435	C/T	I:Gm10471	5:24.98-26.16	C	T
5	26078866	rs226462410	C/G	I:Gm10471	5:24.98-26.16	C	G
5	26079195	rs108137333	A/C	I:Gm10471	5:24.98-26.16	A	C
5	26079825	rs253376146	C/T	I:Gm10471	5:24.98-26.16	C	T
5	26080025	rs582756090	C/T	I:Gm10471	5:24.98-26.16	T	C
5	26080273	rs579167068	A/G	I:Gm10471	5:24.98-26.16	G	A
5	26080292	rs582561275	A/C	I:Gm10471	5:24.98-26.16	C	A
5	26080411	rs48985186	C/T	I:Gm10471	5:24.98-26.16	T	C
5	26080541	rs45758929	A/C	I:Gm10471	5:24.98-26.16	A	C
5	26080664	rs586026009	A/T	I:Gm10471	5:24.98-26.16	T	A
5	26080714	rs580045921	A/G	I:Gm10471	5:24.98-26.16	A	G
5	26080715	rs49733912	G/T	I:Gm10471	5:24.98-26.16	G	T
5	26081722				5:24.98-26.16	C	G
5	26082373				5:24.98-26.16	G	A
5	26082376				5:24.98-26.16	G	T
5	26082400	rs255125487	A/G/T	U3:Gm10471 I:Gm10471	5:24.98-26.16	T	A
5	26082421	rs240360117	C/G	U3:Gm10471 I:Gm10471	5:24.98-26.16	G	C
5	26083074				5:24.98-26.16	A	G
5	26085993	rs48702765	A/G	I:Gm10471	5:24.98-26.16	A	G
5	26086105	rs47111770	G/T	I:Gm10471	5:24.98-26.16	T	C
5	26086863	rs585016397	A/G	I:Gm10471	5:24.98-26.16	G	A
5	26087135	rs48416345	A/C/G	I:Gm10471	5:24.98-26.16	G	C
5	26087190	rs52440309	C/T	I:Gm10471	5:24.98-26.16	T	C
5	26087311	rs386908356	A/T	I:Gm10471	5:24.98-26.16	T	A
5	26087318	rs387351308	C/G	I:Gm10471	5:24.98-26.16	G	C
5	26087352	rs580106953	C/G	I:Gm10471	5:24.98-26.16	G	C
5	26087364	rs583551729	C/G	I:Gm10471	5:24.98-26.16	G	C
5	26087536	rs586597197	A/G	I:Gm10471	5:24.98-26.16	A	G
5	26087541	rs581825606	A/T	I:Gm10471	5:24.98-26.16	T	A
5	26088424	rs47971064	A/C	I:Gm10471	5:24.98-26.16	A	C
5	26088497	rs49444598	A/C	I:Gm10471	5:24.98-26.16	A	C
5	26088517	rs584905527	A/C	I:Gm10471	5:24.98-26.16	C	A
5	26088583	rs50625311	A/C	I:Gm10471	5:24.98-26.16	C	A
5	26089292				5:24.98-26.16	T	C
5	26094536	rs47695872	A/T	I:Gm10471	5:24.98-26.16	T	A
5	26100594	rs580701694	A/C	U3:5031410I06Rik I:Gm10471	5:24.98-26.16	A	C
5	26103262	rs47928992	A/C	I:5031410I06Rik I:Gm10471	5:24.98-26.16	A	C
5	26107728	rs578962153	A/C	NC:Gm10471	5:24.98-26.16	A	C
5	26114940	rs108105116	G/T	U3:Gm10220	5:24.98-26.16	T	G
5	26115146	rs49025235	C/G	U3:Gm10220	5:24.98-26.16	G	C
5	26115147	rs46704067	A/C/G/T	U3:Gm10220	5:24.98-26.16	A	C
5	26115243	rs47786154	G/T	U3:Gm10220	5:24.98-26.16	T	G
5	26115473				5:24.98-26.16	A	G
5	26117122	rs581638498	A/C	I:Gm10220	5:24.98-26.16	A	C
5	26117700	rs29720898	G/T	I:Gm10220	5:24.98-26.16	C	A
5	26118404	rs585500110	C/G	I:Gm10220	5:24.98-26.16	C	G
5	26122511				5:24.98-26.16	C	G
5	26122736	rs33201237	C/T		5:24.98-26.16	T	C
5	26123250	rs585775976	C/T		5:24.98-26.16	C	T
5	26123293	rs33654883	A/C/G/T		5:24.98-26.16	C	A
5	26123340	rs29544011	C/T		5:24.98-26.16	C	T
5	26123651	rs587026484	C/G		5:24.98-26.16	G	C
5	26124519	rs29587542	A/T		5:24.98-26.16	T	A
5	26125090	rs580986472	A/T		5:24.98-26.16	A	T
5	26126845	rs581773341	C/T		5:24.98-26.16	C	T
5	26126951	rs586498758	A/C		5:24.98-26.16	C	A
5	26126972	rs580387489	C/T		5:24.98-26.16	C	T
5	26126986	rs583840266	A/G		5:24.98-26.16	A	G
5	26127049	rs222694249	A/G		5:24.98-26.16	G	A
5	26127147	rs586103257	C/T		5:24.98-26.16	T	C
5	26128020	rs584278188	G/T		5:24.98-26.16	G	T
5	26128036	rs579394176	A/C		5:24.98-26.16	A	C
5	26129755				5:24.98-26.16	C	T
5	26129939				5:24.98-26.16	T	C
5	26130647	rs259242742	A/G		5:24.98-26.16	A	G
5	26130679	rs220570361	C/T		5:24.98-26.16	T	C
5	26130683	rs241310901	C/G		5:24.98-26.16	G	C
5	26130724	rs258858342	A/G		5:24.98-26.16	G	A
5	26130733	rs218503610	A/C		5:24.98-26.16	A	C
5	26130973	rs29522942	C/G		5:24.98-26.16	G	C
5	26131295	rs213164204	A/C		5:24.98-26.16	A	C
5	26131369	rs251907527	C/T		5:24.98-26.16	C	T
5	26131866	rs252451860	A/G		5:24.98-26.16	A	G
5	26132335	rs234391677	C/T		5:24.98-26.16	T	C
5	26132517	rs223557466	A/G		5:24.98-26.16	A	G
5	26132944	rs217574228	A/G		5:24.98-26.16	A	G
5	26133109	rs246429525	C/T		5:24.98-26.16	T	C
5	26133112	rs212464722	C/T		5:24.98-26.16	T	C
5	26133155	rs235996394	A/T		5:24.98-26.16	T	A
5	26133802	rs220448673	A/G		5:24.98-26.16	A	G
5	26134578	rs47348707	C/T		5:24.98-26.16	C	T
5	26134733	rs48926560	C/T		5:24.98-26.16	T	C
5	26134777	rs49141556	A/G		5:24.98-26.16	A	G
5	26134892	rs222149417	A/G		5:24.98-26.16	G	A
5	26135036	rs33202154	A/T		5:24.98-26.16	T	A
5	26135406	rs585170969	C/T		5:24.98-26.16	T	C
5	26135672	rs585277081	C/G		5:24.98-26.16	C	G
5	26136295	rs254209279	A/G		5:24.98-26.16	A	G
5	26136406	rs212000741	A/G		5:24.98-26.16	A	G
5	26136603	rs233017194	G/T		5:24.98-26.16	G	T
5	26136870	rs253344956	C/T		5:24.98-26.16	T	C
5	26137099	rs586610926	C/T		5:24.98-26.16	T	C
5	26137130	rs584045223	C/T		5:24.98-26.16	C	T
5	26137401	rs264758256	A/T		5:24.98-26.16	A	T
5	26137672	rs583786752	A/G		5:24.98-26.16	G	A
5	26137917	rs586969984	C/T		5:24.98-26.16	C	T
5	26137974	rs584292404	A/G		5:24.98-26.16	A	G
5	26138010	rs579394319	A/C		5:24.98-26.16	A	C
5	26138194	rs223835611	C/G		5:24.98-26.16	G	C
5	26138209	rs246356457	A/G		5:24.98-26.16	A	G
5	26138243	rs246287433	C/T		5:24.98-26.16	T	C
5	26138442	rs228490194	C/T		5:24.98-26.16	C	T
5	26138586	rs585478512	A/G		5:24.98-26.16	G	A
5	26140021	rs48326189	A/C		5:24.98-26.16	A	C
5	26140723	rs33196554	A/G		5:24.98-26.16	A	G
5	26140851	rs225721455	C/T		5:24.98-26.16	C	T
5	26141095	rs32293451	A/T		5:24.98-26.16	T	A
5	26141212	rs32293448	A/T		5:24.98-26.16	T	A
5	26141278	rs32293445	G/T		5:24.98-26.16	G	T
5	26142086	rs265913599	G/T		5:24.98-26.16	G	T
5	26142522	rs33486178	A/G		5:24.98-26.16	A	G
5	26142727	rs231223669	A/C		5:24.98-26.16	C	A
5	26142832	rs32292699	G/T		5:24.98-26.16	T	G
5	26142910	rs32292696	A/G	NC:Gm34067	5:24.98-26.16	G	A
5	26143171	rs32291823	C/T	I:Gm34067	5:24.98-26.16	C	T
5	26143214	rs32291820	C/T	I:Gm34067	5:24.98-26.16	C	T
5	26143468	rs581865463	A/T	I:Gm34067	5:24.98-26.16	T	A
5	26143614	rs582386977	A/G	I:Gm34067	5:24.98-26.16	A	G
5	26144018	rs580986946	A/G	I:Gm34067	5:24.98-26.16	A	G
5	26144019	rs584161610	A/G	I:Gm34067	5:24.98-26.16	G	A
5	26144268	rs585986858	C/T	I:Gm34067	5:24.98-26.16	T	C
5	26144511	rs579707575	C/T	I:Gm34067	5:24.98-26.16	C	T
5	26144523	rs583077717	C/T	I:Gm34067	5:24.98-26.16	C	T
5	26144783				5:24.98-26.16	T	C
5	26146925	rs32291052	C/T	I:Gm34067	5:24.98-26.16	C	T
5	26146947	rs262028728	A/G	I:Gm34067	5:24.98-26.16	G	A
5	26147201	rs258993503	A/G	I:Gm34067	5:24.98-26.16	A	G
5	26147207	rs32291049	C/T	I:Gm34067	5:24.98-26.16	T	C
5	26147486	rs220668534	A/G	I:Gm34067	5:24.98-26.16	A	G
5	26147984	rs32291046	A/G	I:Gm34067	5:24.98-26.16	A	G
5	26148389	rs256359367	C/T	I:Gm34067	5:24.98-26.16	C	T
5	26149169	rs50618155	C/T	I:Gm34067	5:24.98-26.16	T	C
5	26150532	rs233094379	A/G	I:Gm34067	5:24.98-26.16	G	A
5	26151539	rs29516003	A/C	I:Gm34067	5:24.98-26.16	A	C
5	26152002	rs261189147	A/C	I:Gm34067	5:24.98-26.16	A	C
5	26152813	rs250919238	A/G	I:Gm34067	5:24.98-26.16	A	G
5	26152814	rs221481203	C/T	I:Gm34067	5:24.98-26.16	T	C
5	26153550	rs32298279	A/G	I:Gm34067	5:24.98-26.16	G	A
5	26154741	rs237597762	C/T	I:Gm34067	5:24.98-26.16	C	T
5	26155108	rs583206755	A/G	I:Gm34067	5:24.98-26.16	A	G
5	26156409	rs247993380	C/T	I:Gm34067	5:24.98-26.16	C	T
5	26156814	rs32297494	G/T	I:Gm34067	5:24.98-26.16	T	G
5	26157057	rs223821471	A/C	I:Gm34067	5:24.98-26.16	C	A
5	26157109	rs214049619	A/G	I:Gm34067	5:24.98-26.16	G	A
5	26157123	rs32296641	C/T	I:Gm34067	5:24.98-26.16	T	C
5	26157322	rs263680487	C/T	I:Gm34067	5:24.98-26.16	T	C
5	26157440	rs252120569	A/G	I:Gm34067	5:24.98-26.16	A	G
5	26157499	rs241450964	C/T	I:Gm34067	5:24.98-26.16	C	T
5	26157881	rs32295862	A/C	I:Gm34067	5:24.98-26.16	A	C
5	26157948	rs32295859	A/G	I:Gm34067	5:24.98-26.16	A	G
5	26157966	rs32295856	C/T	I:Gm34067	5:24.98-26.16	C	T
5	26157988	rs229900529	C/T	I:Gm34067	5:24.98-26.16	C	T
5	26158040	rs238733202	C/T	I:Gm34067	5:24.98-26.16	C	T
5	26158179	rs32295023	A/G	I:Gm34067	5:24.98-26.16	A	G
5	26158232	rs32295020	C/T	I:Gm34067	5:24.98-26.16	C	T
5	26158279	rs238793074	A/G	I:Gm34067	5:24.98-26.16	G	A
5	26158292	rs227875747	A/G	I:Gm34067	5:24.98-26.16	A	G
5	26158393	rs32295017	C/T	I:Gm34067	5:24.98-26.16	T	C
5	26158493	rs265406148	G/T	I:Gm34067	5:24.98-26.16	T	G
5	26158598	rs258951945	C/T	I:Gm34067	5:24.98-26.16	C	T
5	26158608	rs212785206	A/C	I:Gm34067	5:24.98-26.16	C	A
5	26158675	rs224096506	A/T	I:Gm34067	5:24.98-26.16	A	T
5	26158766	rs240962417	A/G	I:Gm34067	5:24.98-26.16	A	G
5	26158842	rs258729718	A/T	I:Gm34067	5:24.98-26.16	T	A
5	26158859	rs219127998	A/C/G	I:Gm34067	5:24.98-26.16	A	C
5	26159057	rs249048853	C/T	I:Gm34067	5:24.98-26.16	C	T
5	26159231	rs32295014	C/T	I:Gm34067	5:24.98-26.16	C	T
5	26159271	rs263037928	C/T	I:Gm34067	5:24.98-26.16	C	T
5	26159333	rs247189887	C/T	I:Gm34067	5:24.98-26.16	T	C
5	26159386	rs256541426	C/T	I:Gm34067	5:24.98-26.16	C	T
5	26159403	rs578414901	C/T	I:Gm34067	5:24.98-26.16	C	T
5	26159552				5:24.98-26.16	G	T
5	26159571	rs219352968	C/T	I:Gm34067	5:24.98-26.16	T	C
5	26159598	rs242146748	C/T	I:Gm34067	5:24.98-26.16	T	C
5	26159608	rs248961573	G/T	I:Gm34067	5:24.98-26.16	G	T
5	26159638	rs212273239	A/G	I:Gm34067	5:24.98-26.16	G	A
